# Supplementary material for: Increasing pediatric HIV testing positivity rates through focused testing in high-yield points of service in health facilities—Nigeria, 2016-2017
Source: PLoS One. 2020 Jun 19;15(6):e0234717. doi: 10.1371/journal.pone.0234717 (PMC7304582; doi:10.1371/journal.pone.0234717)
Supplement: S1 Data — (XLS) [file pone.0234717.s001.xls]

## Sheet: Sheet1
ChildEnumerated	TestedforHIV	InitiatedonART	Hospital_Code	PointofService	Agegroup	HIV_Result	Tested_for_HIV	unknown_HIVstatus	Parental_Guardian_Consent
1	1	1	KjN6lqf9	Family index	1-4 years	HIV Positive	No	No	Yes
1	1	1	KjN6lqf7	POPD	1-4 years	HIV Positive	No	No	Yes
1	1	1	QIN4lqf2	Family index	10-14 years	HIV Positive	No	No	Yes
1	1	1	RRIN1Iqf9	Family index	1-4 years	HIV Positive	No	No	Yes
1	1	1	JJIN3Iqf1	Family index	<1 years	HIV Positive	No	No	Yes
1	1	1	JJIN3Iqf1	Family index	1-4 years	HIV Positive	No	No	Yes
1	1	1	JJIN3Iqf1	Family index	5-9 years	HIV Positive	No	No	Yes
1	1	1	JJIN3Iqf1	Family index	5-9 years	HIV Positive	No	No	Yes
1	1	1	JJIN3Iqf1	POPD	1-4 years	HIV Positive	No	No	Yes
1	1	1	KjN6lqf9	POPD	5-9 years	HIV Positive	No	No	Yes
1	1	1	QIN4lqf2	POPD	10-14 years	HIV Positive	No	No	Yes
1	1	1	TKIN5Iqf7	POPD	1-4 years	HIV Positive	No	No	Yes
1	1	1	KjN6lqf9	inpatient	1-4 years	HIV Positive	No	No	Yes
1	1	1	KjN6lqf7	POPD	1-4 years	HIV Positive	No	No	Yes
1	1	1	KjN6lqf9	Family index	10-14 years	HIV Positive	No	No	Yes
1	1	1	RRIN1Iqf9	TBDOT	1-4 years	HIV Positive	No	No	Yes
1	1	1	KjN6lqf9	inpatient	10-14 years	HIV Positive	No	No	Yes
1	1	1	EIN5lqf10	Family index	5-9 years	HIV Positive	No	No	Yes
1	1	1	RRIN1Iqf9	inpatient	1-4 years	HIV Positive	No	No	Yes
1	1	1	EIN5lqf10	Family index	1-4 years	HIV Positive	No	No	Yes
1	1	1	EIN5lqf10	Family index	1-4 years	HIV Positive	No	No	Yes
1	1	1	EIN5lqf10	Family index	1-4 years	HIV Positive	No	No	Yes
1	1	1	EIN5lqf10	Family index	1-4 years	HIV Positive	No	No	Yes
1	1	1	EIN5lqf10	Family index	<1 years	HIV Positive	No	No	Yes
1	1	1	KjN6lqf9	inpatient	5-9 years	HIV Positive	No	No	Yes
1	1	1	KjN6lqf9	inpatient	10-14 years	HIV Positive	No	No	Yes
1	1	1	KjN6lqf9	POPD	10-14 years	HIV Positive	No	No	Yes
1	1	1	EIN5lqf10	inpatient	1-4 years	HIV Positive	No	No	Yes
1	1	1	QIN4lqf2	Family index	1-4 years	HIV Positive	No	No	Yes
1	1	1	JJIN3Iqf1	Family index	5-9 years	HIV Positive	No	No	Yes
1	1	1	JJIN3Iqf1	inpatient	5-9 years	HIV Positive	No	No	Yes
1	1	1	KjN6lqf8	inpatient	5-9 years	HIV Positive	No	No	Yes
1	1	1	QIN4lqf2	Family index	1-4 years	HIV Positive	No	No	Yes
1	1	1	KjN6lqf7	Family index	1-4 years	HIV Positive	No	No	Yes
1	1	1	JJIN3Iqf1	Family index	5-9 years	HIV Positive	No	No	Yes
1	1	1	RRIN1Iqf9	inpatient	<1 years	HIV Positive	No	No	Yes
1	1	1	JJIN3Iqf1	POPD	5-9 years	HIV Positive	No	No	Yes
1	1	1	KjN6lqf9	Family index	1-4 years	HIV Positive	No	No	Yes
1	1	1	QIN4lqf2	Family index	<1 years	HIV Positive	No	No	Yes
1	1	1	JJIN3Iqf1	Family index	5-9 years	HIV Positive	No	No	Yes
1	1	1	KjN6lqf9	POPD	10-14 years	HIV Positive	No	No	Yes
1	1	1	QIN4lqf2	Family index	10-14 years	HIV Positive	No	No	Yes
1	1	1	RRIN2Iqf8	Family index	5-9 years	HIV Positive	No	No	Yes
1			KjN6lqf7	Immunization	<1 years			Yes
1			KjN6lqf8	Family index	5-9 years			Yes
1			KjN6lqf8	Immunization	<1 years			Yes
1			KjN6lqf9	Immunization	<1 years			Yes
1			JJIN3Iqf1	Family index	5-9 years			Yes
1			KjN6lqf9	Immunization	<1 years			Yes
1			JJIN3Iqf1	Immunization	<1 years			Yes
1			KjN6lqf8	Family index	10-14 years			Yes
1			KjN6lqf8	POPD	<1 years			Yes
1			KjN6lqf8	Family index	1-4 years			Yes
1			KjN6lqf8	Family index	1-4 years			Yes
1			KjN6lqf8	Family index	10-14 years			Yes
1			KjN6lqf9	Immunization	<1 years			Yes
1			KjN6lqf9	Immunization	<1 years			Yes
1			KjN6lqf8	Family index	5-9 years			Yes
1			KjN6lqf9	Family index	<1 years			Yes
1			KjN6lqf9	Family index	<1 years			Yes
1			KjN6lqf8	Family index	5-9 years			Yes
1			KjN6lqf9	Immunization	<1 years			Yes
1			JJIN3Iqf1	Immunization	<1 years			Yes
1			KjN6lqf8	Family index	10-14 years			Yes
1			KjN6lqf8	Family index	1-4 years			Yes
1			KjN6lqf9	Immunization	<1 years			Yes
1			QIN4lqf2	Immunization	5-9 years			Yes
1			KjN6lqf9	Family index	<1 years			Yes
1			KjN6lqf8	Family index	1-4 years			Yes
1			KjN6lqf9	Immunization	<1 years			Yes
1			KjN6lqf8	Family index	1-4 years			Yes
1			KjN6lqf8	Family index	1-4 years			Yes
1			KjN6lqf8	Family index	1-4 years			Yes
1			QIN4lqf2	Immunization	1-4 years			Yes
1			KjN6lqf8	Family index	5-9 years			Yes
1			TKIN5Iqf7	Family index	10-14 years			Yes
1			KjN6lqf8	Family index	1-4 years			Yes
1			KjN6lqf8	Family index	1-4 years			Yes
1			RRIN2Iqf8	inpatient	10-14 years			Yes
1			QIN4lqf2	Family index	1-4 years			Yes
1			KjN6lqf9	Family index	<1 years			Yes
1			KjN6lqf8	Family index	1-4 years			Yes
1			KjN6lqf8	Family index	1-4 years			Yes
1			KjN6lqf8	Family index	1-4 years			Yes
1			KjN6lqf8	Family index	5-9 years			Yes
1			JJIN3Iqf1	Family index	10-14 years			Yes
1			KjN6lqf8	Family index	5-9 years			Yes
1			KjN6lqf8	Family index	5-9 years			Yes
1			KjN6lqf7	Immunization	<1 years			Yes
1			KjN6lqf8	Family index	1-4 years			Yes
1			KjN6lqf9	Family index	<1 years			Yes
1			KjN6lqf8	Family index	1-4 years			Yes
1			KjN6lqf7	Immunization	<1 years			Yes
1			KjN6lqf8	Family index	1-4 years			Yes
1			KjN6lqf9	Immunization	<1 years			Yes
1			KjN6lqf9	Immunization	<1 years			Yes
1			JJIN3Iqf1	Immunization	<1 years			Yes
1			KjN6lqf7	Immunization	<1 years			Yes
1			KjN6lqf8	Family index	5-9 years			Yes
1			KjN6lqf9	Family index	<1 years			Yes
1			KjN6lqf9	POPD	<1 years			Yes
1			JJIN3Iqf1	Family index	1-4 years			Yes
1			KjN6lqf8	Family index	5-9 years			Yes
1			KjN6lqf8	POPD	<1 years			Yes
1			KjN6lqf8	Immunization	10-14 years			Yes
1			KjN6lqf9	Immunization	<1 years			Yes
1			KjN6lqf8	Family index	5-9 years			Yes
1			KjN6lqf8	Family index	1-4 years			Yes
1			JJIN3Iqf1	Family index	10-14 years			Yes
1			KjN6lqf9	Immunization	<1 years			Yes
1			QIN4lqf2	Immunization	5-9 years			Yes
1			KjN6lqf9	Immunization	<1 years			Yes
1			KjN6lqf9	Immunization	<1 years			Yes
1			KjN6lqf8	Family index	1-4 years			Yes
1			KjN6lqf9	Immunization	<1 years			Yes
1			KjN6lqf9	Immunization	1-4 years			Yes
1			KjN6lqf9	Immunization	<1 years			Yes
1			KjN6lqf8	Family index	1-4 years			Yes
1			KjN6lqf7	Immunization	<1 years			Yes
1			KjN6lqf9	Immunization	<1 years			Yes
1			TKIN5Iqf7	Immunization	1-4 years			Yes
1			KjN6lqf8	Immunization	5-9 years			Yes
1			KjN6lqf9	Family index	<1 years			Yes
1			KjN6lqf9	Immunization	<1 years			Yes
1			KjN6lqf8	Family index	10-14 years			Yes
1			KjN6lqf7	Immunization	<1 years			Yes
1			KjN6lqf9	Immunization	<1 years			Yes
1			KjN6lqf7	Immunization	<1 years			Yes
1			KjN6lqf7	Immunization	<1 years			Yes
1			TKIN5Iqf7	Family index	10-14 years			Yes
1			TKIN5Iqf7	Family index	10-14 years			Yes
1			KjN6lqf9	Immunization	<1 years			Yes
1			KjN6lqf7	Immunization	<1 years			Yes
1			KjN6lqf8	Family index	1-4 years			Yes
1			QIN4lqf2	inpatient	1-4 years			Yes
1			KjN6lqf8	Family index	5-9 years			Yes
1			JJIN3Iqf1	POPD	<1 years			Yes
1			KjN6lqf8	Family index	5-9 years			Yes
1			KjN6lqf9	Immunization	<1 years			Yes
1			KjN6lqf9	Family index	<1 years			Yes
1			KjN6lqf8	POPD	<1 years			Yes
1			KjN6lqf7	Immunization	<1 years			Yes
1			KjN6lqf9	Immunization	<1 years			Yes
1			KjN6lqf7	Immunization	<1 years			Yes
1			EIN5lqf10	Family index	<1 years			Yes
1			KjN6lqf8	Family index	5-9 years			Yes
1			KjN6lqf8	Family index	5-9 years			Yes
1			KjN6lqf8	Family index	5-9 years			Yes
1			KjN6lqf9	Immunization	<1 years			Yes
1			KjN6lqf9	Immunization	<1 years			Yes
1			KjN6lqf8	Family index	1-4 years			Yes
1			KjN6lqf8	Family index	5-9 years			Yes
1			KjN6lqf9	Immunization	<1 years			Yes
1			KjN6lqf7	Immunization	<1 years			Yes
1			KjN6lqf9	Immunization	<1 years			Yes
1			KjN6lqf8	Family index	5-9 years			Yes
1			KjN6lqf8	Family index	5-9 years			Yes
1			KjN6lqf8	Family index	5-9 years			Yes
1			QIN4lqf2	POPD	1-4 years			Yes
1			KjN6lqf8	Family index	5-9 years			Yes
1			KjN6lqf8	Family index	5-9 years			Yes
1			KjN6lqf7	Immunization	<1 years			Yes
1			KjN6lqf7	Immunization	<1 years			Yes
1			KjN6lqf8	Family index	5-9 years			Yes
1			JJIN3Iqf1	Family index	5-9 years			Yes
1			KjN6lqf8	Family index	5-9 years			Yes
1			KjN6lqf9	Family index	<1 years			Yes
1			KjN6lqf9	Immunization	<1 years			Yes
1			KjN6lqf8	Family index	10-14 years			Yes
1			KjN6lqf8	Family index	5-9 years			Yes
1			KjN6lqf8	Immunization	10-14 years			Yes
1			KjN6lqf7	Immunization	<1 years			Yes
1			KjN6lqf8	Family index	1-4 years			Yes
1			KjN6lqf9	Immunization	<1 years			Yes
1			KjN6lqf8	Immunization	10-14 years			Yes
1			KjN6lqf9	Immunization	<1 years			Yes
1			KjN6lqf8	Family index	5-9 years			Yes
1			KjN6lqf8	Family index	5-9 years			Yes
1			JJIN3Iqf1	Immunization	<1 years			Yes
1			KjN6lqf9	Immunization	<1 years			Yes
1			KjN6lqf9	Immunization	<1 years			Yes
1			KjN6lqf8	Family index	5-9 years			Yes
1			KjN6lqf7	Immunization	<1 years			Yes
1			QIN4lqf2	Immunization	5-9 years			Yes
1			KjN6lqf7	Immunization	<1 years			Yes
1			KjN6lqf9	Immunization	<1 years			Yes
1			KjN6lqf9	Immunization	<1 years			Yes
1			TKIN5Iqf7	TBDOT	10-14 years			Yes
1			KjN6lqf7	Immunization	<1 years			Yes
1			KjN6lqf9	Immunization	<1 years			Yes
1			KjN6lqf8	Family index	5-9 years			Yes
1			KjN6lqf9	Immunization	<1 years			Yes
1			KjN6lqf7	Immunization	<1 years			Yes
1			KjN6lqf7	Immunization	<1 years			Yes
1			JJIN3Iqf1	Family index	1-4 years			Yes
1			KjN6lqf7	Immunization	<1 years			Yes
1			KjN6lqf8	Family index	5-9 years			Yes
1			QIN4lqf2	Immunization	1-4 years			Yes
1			KjN6lqf8	Family index	1-4 years			Yes
1			KjN6lqf8	Family index	5-9 years			Yes
1			KjN6lqf9	Immunization	<1 years			Yes
1			JJIN3Iqf1	Immunization	1-4 years			Yes
1			KjN6lqf7	Immunization	<1 years			Yes
1			KjN6lqf7	Immunization	<1 years			Yes
1			KjN6lqf8	Family index	5-9 years			Yes
1			KjN6lqf9	Immunization	<1 years			Yes
1			KjN6lqf8	Family index	10-14 years			Yes
1			JJIN3Iqf1	Immunization	<1 years			Yes
1			KjN6lqf8	Family index	5-9 years			Yes
1			TKIN5Iqf7	Family index	10-14 years			Yes
1			TKIN5Iqf7	Family index	10-14 years			Yes
1			KjN6lqf9	Immunization	<1 years			Yes
1			KjN6lqf9	Immunization	<1 years			Yes
1			JJIN3Iqf1	Immunization	1-4 years			Yes
1			QIN4lqf2	Family index	1-4 years			Yes
1			KjN6lqf7	Immunization	<1 years			Yes
1			QIN4lqf2	inpatient	1-4 years			Yes
1			KjN6lqf7	Immunization	<1 years			Yes
1			KjN6lqf9	Family index	<1 years			Yes
1			KjN6lqf9	Immunization	<1 years			Yes
1			KjN6lqf9	Immunization	<1 years			Yes
1			KjN6lqf9	Immunization	<1 years			Yes
1			KjN6lqf7	Immunization	<1 years			Yes
1			KjN6lqf9	Immunization	<1 years			Yes
1			QIN4lqf2	POPD	1-4 years			Yes
1			KjN6lqf8	Immunization	<1 years			Yes
1			KjN6lqf9	Immunization	<1 years			Yes
1			KjN6lqf9	Immunization	<1 years			Yes
1			KjN6lqf9	Immunization	<1 years			Yes
1			KjN6lqf8	Family index	5-9 years			Yes
1			KjN6lqf8	Family index	5-9 years			Yes
1			KjN6lqf9	Immunization	<1 years			Yes
1			QIN4lqf2	Family index	1-4 years			Yes
1			KjN6lqf8	Family index	5-9 years			Yes
1			KjN6lqf8	Family index	5-9 years			Yes
1			KjN6lqf9	Immunization	<1 years			Yes
1			KjN6lqf9	Immunization	<1 years			Yes
1			QIN4lqf2	Immunization	5-9 years			Yes
1			KjN6lqf8	Family index	5-9 years			Yes
1			QIN4lqf2	Family index	1-4 years			Yes
1			KjN6lqf9	Immunization	<1 years			Yes
1			QIN4lqf2	Immunization	5-9 years			Yes
1			KjN6lqf7	Immunization	<1 years			Yes
1			KjN6lqf8	Family index	5-9 years			Yes
1			KjN6lqf9	Immunization	<1 years			Yes
1			QIN4lqf2	Immunization	5-9 years			Yes
1			KjN6lqf7	Immunization	<1 years			Yes
1			KjN6lqf9	Immunization	<1 years			Yes
1			EIN5lqf10	Family index	<1 years			Yes
1			QIN4lqf2	Family index	<1 years			Yes
1			QIN4lqf2	Immunization	5-9 years			Yes
1			KjN6lqf9	Immunization	<1 years			Yes
1			KjN6lqf8	Family index	5-9 years			Yes
1			KjN6lqf7	Immunization	<1 years			Yes
1			QIN4lqf2	Immunization	5-9 years			Yes
1			KjN6lqf9	Immunization	<1 years			Yes
1			KjN6lqf8	Family index	5-9 years			Yes
1			KjN6lqf9	Immunization	<1 years			Yes
1			TKIN5Iqf7	TBDOT	5-9 years			Yes
1			JJIN3Iqf1	Immunization	<1 years			Yes
1			KjN6lqf7	Immunization	<1 years			Yes
1			KjN6lqf8	Family index	5-9 years			Yes
1			JJIN3Iqf1	Family index	10-14 years			Yes
1			KjN6lqf9	Immunization	<1 years			Yes
1			KjN6lqf8	Family index	5-9 years			Yes
1			KjN6lqf8	Family index	5-9 years			Yes
1			KjN6lqf9	Family index	<1 years			Yes
1			KjN6lqf9	Immunization	<1 years			Yes
1			KjN6lqf8	Immunization	10-14 years			Yes
1			KjN6lqf9	Immunization	<1 years			Yes
1			KjN6lqf9	Family index	<1 years			Yes
1			KjN6lqf8	Family index	5-9 years			Yes
1			KjN6lqf7	Immunization	<1 years			Yes
1			KjN6lqf8	Family index	5-9 years			Yes
1			KjN6lqf9	Immunization	<1 years			Yes
1			KjN6lqf8	POPD	<1 years			Yes
1			QIN4lqf2	Immunization	1-4 years			Yes
1			KjN6lqf7	Immunization	<1 years			Yes
1			KjN6lqf7	POPD	5-9 years			Yes
1			JJIN3Iqf1	Immunization	<1 years			Yes
1			KjN6lqf8	Family index	5-9 years			Yes
1			KjN6lqf8	Family index	5-9 years			Yes
1			KjN6lqf8	Family index	5-9 years			Yes
1			KjN6lqf9	Immunization	<1 years			Yes
1			KjN6lqf8	Family index	10-14 years			Yes
1			KjN6lqf8	Family index	10-14 years			Yes
1			KjN6lqf8	Immunization	10-14 years			Yes
1			KjN6lqf8	Family index	5-9 years			Yes
1			KjN6lqf9	Immunization	<1 years			Yes
1			KjN6lqf9	Immunization	<1 years			Yes
1			KjN6lqf8	Family index	5-9 years			Yes
1			KjN6lqf8	Family index	5-9 years			Yes
1			QIN4lqf2	Family index	1-4 years			Yes
1			KjN6lqf8	Family index	5-9 years			Yes
1			KjN6lqf7	Immunization	<1 years			Yes
1			KjN6lqf8	Family index	5-9 years			Yes
1			KjN6lqf8	Family index	5-9 years			Yes
1			KjN6lqf9	Family index	<1 years			Yes
1			KjN6lqf8	Family index	5-9 years			Yes
1			KjN6lqf9	Immunization	<1 years			Yes
1			KjN6lqf8	Family index	10-14 years			Yes
1			JJIN3Iqf1	Family index	1-4 years			Yes
1			KjN6lqf9	Family index	<1 years			Yes
1			KjN6lqf8	Family index	5-9 years			Yes
1			KjN6lqf9	Immunization	<1 years			Yes
1			KjN6lqf8	Family index	10-14 years			Yes
1			TKIN5Iqf7	Immunization	1-4 years			Yes
1			QIN4lqf2	inpatient	1-4 years			Yes
1			KjN6lqf8	Family index	1-4 years			Yes
1			KjN6lqf9	Family index	<1 years			Yes
1			KjN6lqf8	Family index	5-9 years			Yes
1			KjN6lqf9	Immunization	<1 years			Yes
1			JJIN3Iqf1	Family index	5-9 years			Yes
1			KjN6lqf9	Immunization	<1 years			Yes
1			JJIN3Iqf1	Family index	5-9 years			Yes
1			KjN6lqf9	Immunization	<1 years			Yes
1			KjN6lqf9	Immunization	<1 years			Yes
1			KjN6lqf8	Family index	1-4 years			Yes
1			KjN6lqf9	Family index	<1 years			Yes
1			QIN4lqf2	Immunization	1-4 years			Yes
1			KjN6lqf7	Immunization	<1 years			Yes
1			EIN5lqf10	Family index	<1 years			Yes
1			KjN6lqf9	POPD	<1 years			Yes
1			KjN6lqf9	Immunization	<1 years			Yes
1			KjN6lqf8	POPD	5-9 years			Yes
1			KjN6lqf8	Family index	5-9 years			Yes
1			KjN6lqf9	Family index	<1 years			Yes
1			KjN6lqf9	Immunization	<1 years			Yes
1			QIN4lqf2	inpatient	1-4 years			Yes
1			KjN6lqf8	Family index	5-9 years			Yes
1			KjN6lqf9	Immunization	<1 years			Yes
1			KjN6lqf9	Family index	<1 years			Yes
1			KjN6lqf8	Family index	5-9 years			Yes
1			KjN6lqf8	Family index	5-9 years			Yes
1			KjN6lqf9	Family index	<1 years			Yes
1			KjN6lqf9	Immunization	<1 years			Yes
1			KjN6lqf8	Family index	5-9 years			Yes
1			KjN6lqf7	Immunization	<1 years			Yes
1			QIN4lqf2	Immunization	5-9 years			Yes
1			KjN6lqf9	Family index	<1 years			Yes
1			KjN6lqf9	Immunization	<1 years			Yes
1			KjN6lqf9	Family index	<1 years			Yes
1			QIN4lqf2	Immunization	5-9 years			Yes
1			KjN6lqf7	Immunization	<1 years			Yes
1			KjN6lqf8	Immunization	<1 years			Yes
1			KjN6lqf7	Immunization	<1 years			Yes
1			KjN6lqf8	Immunization	10-14 years			Yes
1			QIN4lqf2	inpatient	1-4 years			Yes
1			JJIN3Iqf1	Family index	1-4 years			Yes
1			KjN6lqf8	Family index	10-14 years			Yes
1			KjN6lqf9	Immunization	<1 years			Yes
1			KjN6lqf7	Immunization	<1 years			Yes
1			KjN6lqf9	Immunization	<1 years			Yes
1			QIN4lqf2	Family index	1-4 years			Yes
1			JJIN3Iqf1	Family index	<1 years			Yes
1			KjN6lqf7	Immunization	<1 years			Yes
1			KjN6lqf8	Family index	1-4 years			Yes
1			KjN6lqf9	Immunization	<1 years			Yes
1			KjN6lqf7	Immunization	<1 years			Yes
1			JJIN3Iqf1	Immunization	<1 years			Yes
1			KjN6lqf9	Immunization	<1 years			Yes
1			KjN6lqf8	Family index	10-14 years			Yes
1			QIN4lqf2	Immunization	1-4 years			Yes
1			KjN6lqf8	Family index	10-14 years			Yes
1			QIN4lqf2	Immunization	10-14 years			Yes
1			KjN6lqf9	Immunization	<1 years			Yes
1			KjN6lqf9	Family index	<1 years			Yes
1			KjN6lqf8	Family index	5-9 years			Yes
1			KjN6lqf7	Immunization	<1 years			Yes
1			KjN6lqf9	Immunization	1-4 years			Yes
1			KjN6lqf7	Immunization	<1 years			Yes
1			KjN6lqf9	Family index	<1 years			Yes
1			KjN6lqf8	Immunization	<1 years			Yes
1			KjN6lqf8	Family index	10-14 years			Yes
1			KjN6lqf8	Family index	1-4 years			Yes
1			KjN6lqf8	Family index	5-9 years			Yes
1			KjN6lqf8	Family index	10-14 years			Yes
1			KjN6lqf9	Immunization	<1 years			Yes
1			KjN6lqf8	Family index	10-14 years			Yes
1			KjN6lqf8	Family index	10-14 years			Yes
1			KjN6lqf9	Immunization	<1 years			Yes
1			KjN6lqf8	Family index	10-14 years			Yes
1			KjN6lqf7	Immunization	<1 years			Yes
1			KjN6lqf9	Immunization	<1 years			Yes
1			KjN6lqf9	Family index	<1 years			Yes
1			KjN6lqf9	Immunization	<1 years			Yes
1			QIN4lqf2	Family index	1-4 years			Yes
1			KjN6lqf9	Immunization	<1 years			Yes
1			KjN6lqf7	Immunization	<1 years			Yes
1			KjN6lqf8	Family index	10-14 years			Yes
1			KjN6lqf8	Family index	1-4 years			Yes
1			KjN6lqf7	Immunization	<1 years			Yes
1			KjN6lqf9	Immunization	<1 years			Yes
1			KjN6lqf8	Family index	5-9 years			Yes
1			KjN6lqf9	Immunization	<1 years			Yes
1			KjN6lqf9	Immunization	<1 years			Yes
1			KjN6lqf8	Family index	1-4 years			Yes
1			KjN6lqf8	Family index	1-4 years			Yes
1			KjN6lqf8	Immunization	10-14 years			Yes
1			JJIN3Iqf1	Family index	10-14 years			Yes
1			KjN6lqf9	Immunization	<1 years			Yes
1			KjN6lqf9	Immunization	<1 years			Yes
1			KjN6lqf9	Immunization	<1 years			Yes
1			KjN6lqf9	Family index	<1 years			Yes
1			KjN6lqf9	Immunization	<1 years			Yes
1			KjN6lqf8	POPD	<1 years			Yes
1			QIN4lqf2	Immunization	5-9 years			Yes
1			JJIN3Iqf1	Immunization	<1 years			Yes
1			KjN6lqf8	Family index	10-14 years			Yes
1			KjN6lqf9	Family index	<1 years			Yes
1			KjN6lqf8	Family index	10-14 years			Yes
1			KjN6lqf9	Immunization	<1 years			Yes
1			KjN6lqf9	Family index	<1 years			Yes
1			KjN6lqf7	Immunization	<1 years			Yes
1			KjN6lqf8	Family index	10-14 years			Yes
1			KjN6lqf9	Immunization	<1 years			Yes
1			KjN6lqf9	POPD	<1 years			Yes
1			KjN6lqf8	Immunization	<1 years			Yes
1			KjN6lqf9	Immunization	<1 years			Yes
1			KjN6lqf7	Immunization	<1 years			Yes
1			QIN4lqf2	Immunization	5-9 years			Yes
1			KjN6lqf8	Family index	10-14 years			Yes
1			QIN4lqf2	Immunization	10-14 years			Yes
1			KjN6lqf8	Family index	10-14 years			Yes
1			KjN6lqf8	Family index	10-14 years			Yes
1			KjN6lqf9	Immunization	<1 years			Yes
1			KjN6lqf8	Family index	10-14 years			Yes
1			KjN6lqf8	Family index	10-14 years			Yes
1			QIN4lqf2	Immunization	10-14 years			Yes
1			KjN6lqf7	Immunization	<1 years			Yes
1			QIN4lqf2	Immunization	5-9 years			Yes
1			KjN6lqf8	Family index	10-14 years			Yes
1			KjN6lqf7	Immunization	<1 years			Yes
1			KjN6lqf9	Immunization	<1 years			Yes
1			KjN6lqf8	Family index	10-14 years			Yes
1			KjN6lqf9	Immunization	<1 years			Yes
1			KjN6lqf9	Immunization	<1 years			Yes
1			EIN5lqf10	Family index	<1 years			Yes
1			EIN5lqf10	Family index	<1 years			Yes
1			QIN4lqf2	Family index	1-4 years			Yes
1			KjN6lqf7	Immunization	<1 years			Yes
1			KjN6lqf8	Family index	1-4 years			Yes
1			KjN6lqf7	Immunization	<1 years			Yes
1			QIN4lqf2	Family index	1-4 years			Yes
1			KjN6lqf8	Family index	10-14 years			Yes
1			KjN6lqf9	Immunization	<1 years			Yes
1			KjN6lqf9	Immunization	<1 years			Yes
1			KjN6lqf8	Family index	10-14 years			Yes
1			KjN6lqf8	Family index	10-14 years			Yes
1			KjN6lqf9	Immunization	<1 years			Yes
1			KjN6lqf8	Family index	10-14 years			Yes
1			KjN6lqf8	Family index	1-4 years			Yes
1			KjN6lqf9	Family index	<1 years			Yes
1			KjN6lqf8	Family index	5-9 years			Yes
1			KjN6lqf7	Immunization	<1 years			Yes
1			KjN6lqf9	Family index	<1 years			Yes
1			QIN4lqf2	Immunization	5-9 years			Yes
1			QIN4lqf2	Immunization	5-9 years			Yes
1			KjN6lqf8	Family index	5-9 years			Yes
1			KjN6lqf7	POPD	10-14 years			Yes
1			KjN6lqf9	Immunization	<1 years			Yes
1			KjN6lqf9	Immunization	<1 years			Yes
1			KjN6lqf8	Family index	10-14 years			Yes
1			KjN6lqf8	Family index	10-14 years			Yes
1			KjN6lqf9	Family index	<1 years			Yes
1			KjN6lqf8	Family index	10-14 years			Yes
1			KjN6lqf9	Family index	<1 years			Yes
1			JJIN3Iqf1	Family index	1-4 years			Yes
1			QIN4lqf2	Immunization	5-9 years			Yes
1			KjN6lqf9	Immunization	<1 years			Yes
1			KjN6lqf9	Immunization	<1 years			Yes
1			KjN6lqf9	Family index	<1 years			Yes
1			KjN6lqf7	Immunization	<1 years			Yes
1			KjN6lqf9	Immunization	<1 years			Yes
1			KjN6lqf8	Family index	10-14 years			Yes
1			KjN6lqf9	Family index	<1 years			Yes
1			KjN6lqf9	Immunization	<1 years			Yes
1			KjN6lqf8	Family index	10-14 years			Yes
1			KjN6lqf9	Immunization	<1 years			Yes
1			KjN6lqf8	Family index	10-14 years			Yes
1			KjN6lqf8	Family index	10-14 years			Yes
1			KjN6lqf8	Immunization	10-14 years			Yes
1			KjN6lqf8	Family index	5-9 years			Yes
1			KjN6lqf9	Immunization	<1 years			Yes
1			KjN6lqf9	Immunization	<1 years			Yes
1			KjN6lqf8	Immunization	5-9 years			Yes
1			KjN6lqf9	Immunization	<1 years			Yes
1			TKIN5Iqf7	POPD	10-14 years			Yes
1			KjN6lqf9	Immunization	<1 years			Yes
1			KjN6lqf8	Immunization	10-14 years			Yes
1			KjN6lqf9	Immunization	<1 years			Yes
1			KjN6lqf7	Immunization	<1 years			Yes
1			KjN6lqf9	Immunization	<1 years			Yes
1			KjN6lqf7	Immunization	<1 years			Yes
1			KjN6lqf8	Immunization	<1 years			Yes
1			QIN4lqf2	Immunization	5-9 years			Yes
1			KjN6lqf8	Family index	10-14 years			Yes
1			KjN6lqf8	Immunization	<1 years			Yes
1			JJIN3Iqf1	Family index	5-9 years			Yes
1			KjN6lqf8	Family index	1-4 years			Yes
1			KjN6lqf8	Family index	10-14 years			Yes
1			JJIN3Iqf1	Immunization	<1 years			Yes
1			QIN4lqf2	Immunization	5-9 years			Yes
1			KjN6lqf9	Immunization	<1 years			Yes
1			KjN6lqf9	Immunization	<1 years			Yes
1			KjN6lqf8	Family index	5-9 years			Yes
1			KjN6lqf7	Immunization	<1 years			Yes
1			KjN6lqf8	Family index	1-4 years			Yes
1			KjN6lqf9	Immunization	<1 years			Yes
1			QIN4lqf2	Family index	1-4 years			Yes
1			KjN6lqf8	Family index	<1 years			Yes
1			JJIN3Iqf1	Family index	10-14 years			Yes
1			KjN6lqf8	Family index	10-14 years			Yes
1			KjN6lqf9	Family index	<1 years			Yes
1			EIN5lqf10	Family index	<1 years			Yes
1			KjN6lqf9	Family index	<1 years			Yes
1			QIN4lqf2	inpatient	1-4 years			Yes
1			KjN6lqf9	Family index	<1 years			Yes
1			KjN6lqf9	Immunization	<1 years			Yes
1			KjN6lqf8	Family index	5-9 years			Yes
1			KjN6lqf8	Family index	10-14 years			Yes
1			KjN6lqf9	Immunization	<1 years			Yes
1			KjN6lqf9	Family index	<1 years			Yes
1			KjN6lqf9	Family index	<1 years			Yes
1			KjN6lqf8	Immunization	5-9 years			Yes
1			KjN6lqf7	Immunization	<1 years			Yes
1			KjN6lqf8	Immunization	<1 years			Yes
1			KjN6lqf9	Immunization	<1 years			Yes
1			KjN6lqf8	Immunization	<1 years			Yes
1			KjN6lqf9	Immunization	<1 years			Yes
1			KjN6lqf9	Family index	<1 years			Yes
1			KjN6lqf7	Immunization	<1 years			Yes
1			EIN5lqf10	Family index	<1 years			Yes
1			KjN6lqf9	Immunization	<1 years			Yes
1			KjN6lqf9	Immunization	<1 years			Yes
1			KjN6lqf8	Family index	1-4 years			Yes
1			QIN4lqf2	Family index	1-4 years			Yes
1			JJIN3Iqf1	Family index	5-9 years			Yes
1			KjN6lqf9	Family index	<1 years			Yes
1			KjN6lqf8	Immunization	<1 years			Yes
1			KjN6lqf9	Immunization	<1 years			Yes
1			JJIN3Iqf1	Family index	1-4 years			Yes
1			KjN6lqf8	Immunization	<1 years			Yes
1			KjN6lqf8	Family index	5-9 years			Yes
1			KjN6lqf7	Immunization	<1 years			Yes
1			KjN6lqf8	Family index	10-14 years			Yes
1			KjN6lqf9	Immunization	<1 years			Yes
1			QIN4lqf2	Immunization	5-9 years			Yes
1			KjN6lqf8	Family index	10-14 years			Yes
1			KjN6lqf9	Immunization	<1 years			Yes
1			KjN6lqf7	Immunization	<1 years			Yes
1			KjN6lqf8	Immunization	5-9 years			Yes
1			KjN6lqf9	POPD	<1 years			Yes
1			KjN6lqf8	inpatient	5-9 years			Yes
1			KjN6lqf7	Immunization	<1 years			Yes
1			KjN6lqf8	Family index	10-14 years			Yes
1			KjN6lqf9	Family index	<1 years			Yes
1			JJIN3Iqf1	Immunization	<1 years			Yes
1			KjN6lqf8	Immunization	10-14 years			Yes
1			KjN6lqf7	Immunization	<1 years			Yes
1			KjN6lqf9	Immunization	<1 years			Yes
1			KjN6lqf9	Immunization	<1 years			Yes
1			QIN4lqf2	Family index	1-4 years			Yes
1			JJIN3Iqf1	Family index	5-9 years			Yes
1			KjN6lqf8	POPD	<1 years			Yes
1			KjN6lqf9	Immunization	<1 years			Yes
1			KjN6lqf8	POPD	<1 years			Yes
1			KjN6lqf9	Family index	<1 years			Yes
1			KjN6lqf9	Immunization	<1 years			Yes
1			KjN6lqf8	POPD	<1 years			Yes
1			QIN4lqf2	Immunization	1-4 years			Yes
1			KjN6lqf8	POPD	<1 years			Yes
1			QIN4lqf2	Immunization	5-9 years			Yes
1			KjN6lqf9	Immunization	<1 years			Yes
1			KjN6lqf8	Immunization	10-14 years			Yes
1			KjN6lqf8	Immunization	5-9 years			Yes
1			KjN6lqf7	Immunization	<1 years			Yes
1			KjN6lqf8	POPD	<1 years			Yes
1			KjN6lqf8	Immunization	5-9 years			Yes
1			QIN4lqf2	Immunization	5-9 years			Yes
1			KjN6lqf8	Family index	5-9 years			Yes
1			KjN6lqf8	Immunization	5-9 years			Yes
1			KjN6lqf8	Immunization	5-9 years			Yes
1			KjN6lqf9	Family index	<1 years			Yes
1			JJIN3Iqf1	Family index	5-9 years			Yes
1			KjN6lqf8	Immunization	5-9 years			Yes
1			KjN6lqf8	Immunization	5-9 years			Yes
1			KjN6lqf9	Immunization	<1 years			Yes
1			KjN6lqf8	Immunization	5-9 years			Yes
1			KjN6lqf9	Immunization	<1 years			Yes
1			KjN6lqf7	Immunization	<1 years			Yes
1			KjN6lqf8	Immunization	5-9 years			Yes
1			KjN6lqf9	Immunization	<1 years			Yes
1			KjN6lqf8	Family index	1-4 years			Yes
1			KjN6lqf8	Family index	10-14 years			Yes
1			QIN4lqf2	Immunization	5-9 years			Yes
1			KjN6lqf8	Immunization	5-9 years			Yes
1			KjN6lqf7	Immunization	<1 years			Yes
1			KjN6lqf9	Immunization	<1 years			Yes
1			KjN6lqf9	Immunization	<1 years			Yes
1			KjN6lqf9	Immunization	<1 years			Yes
1			KjN6lqf8	Immunization	5-9 years			Yes
1			JJIN3Iqf1	Family index	<1 years			Yes
1			JJIN3Iqf1	POPD	1-4 years			Yes
1			KjN6lqf8	Immunization	5-9 years			Yes
1			KjN6lqf8	Immunization	5-9 years			Yes
1			KjN6lqf8	Family index	1-4 years			Yes
1			KjN6lqf9	POPD	<1 years			Yes
1			KjN6lqf8	Immunization	5-9 years			Yes
1			KjN6lqf9	Immunization	<1 years			Yes
1			KjN6lqf9	Immunization	<1 years			Yes
1			KjN6lqf8	Immunization	5-9 years			Yes
1			KjN6lqf9	Immunization	<1 years			Yes
1			KjN6lqf9	Immunization	<1 years			Yes
1			EIN5lqf10	Family index	<1 years			Yes
1			QIN4lqf2	Immunization	5-9 years			Yes
1			JJIN3Iqf1	Family index	1-4 years			Yes
1			KjN6lqf8	Family index	10-14 years			Yes
1			KjN6lqf9	Immunization	<1 years			Yes
1			KjN6lqf9	Family index	<1 years			Yes
1			JJIN3Iqf1	Family index	10-14 years			Yes
1			KjN6lqf8	Immunization	5-9 years			Yes
1			KjN6lqf8	Immunization	5-9 years			Yes
1			QIN4lqf2	Immunization	1-4 years			Yes
1			KjN6lqf8	Family index	10-14 years			Yes
1			KjN6lqf9	Immunization	<1 years			Yes
1			QIN4lqf2	inpatient	1-4 years			Yes
1			KjN6lqf9	Immunization	<1 years			Yes
1			KjN6lqf8	Immunization	10-14 years			Yes
1			KjN6lqf9	Immunization	<1 years			Yes
1			KjN6lqf7	Immunization	<1 years			Yes
1			KjN6lqf8	Immunization	10-14 years			Yes
1			KjN6lqf9	Immunization	<1 years			Yes
1			QIN4lqf2	Immunization	5-9 years			Yes
1			KjN6lqf8	Family index	5-9 years			Yes
1			KjN6lqf7	Immunization	<1 years			Yes
1			TKIN5Iqf7	Family index	10-14 years			Yes
1			KjN6lqf9	Immunization	<1 years			Yes
1			KjN6lqf9	Immunization	<1 years			Yes
1			KjN6lqf9	Family index	<1 years			Yes
1			KjN6lqf9	Family index	<1 years			Yes
1			KjN6lqf8	Family index	10-14 years			Yes
1			KjN6lqf8	Family index	1-4 years			Yes
1			KjN6lqf9	Family index	<1 years			Yes
1			KjN6lqf9	Family index	<1 years			Yes
1			KjN6lqf8	Immunization	5-9 years			Yes
1			JJIN3Iqf1	Family index	10-14 years			Yes
1			KjN6lqf9	Immunization	<1 years			Yes
1			KjN6lqf9	Immunization	<1 years			Yes
1			KjN6lqf9	Family index	<1 years			Yes
1			JJIN3Iqf1	Family index	1-4 years			Yes
1			KjN6lqf7	Immunization	<1 years			Yes
1			KjN6lqf9	Immunization	<1 years			Yes
1			KjN6lqf8	Immunization	10-14 years			Yes
1			KjN6lqf8	Immunization	10-14 years			Yes
1			KjN6lqf9	Family index	<1 years			Yes
1			KjN6lqf9	Family index	<1 years			Yes
1			KjN6lqf9	Family index	<1 years			Yes
1			KjN6lqf9	Immunization	<1 years			Yes
1			KjN6lqf8	Family index	5-9 years			Yes
1			KjN6lqf7	Immunization	<1 years			Yes
1			KjN6lqf9	Immunization	<1 years			Yes
1			KjN6lqf8	Immunization	10-14 years			Yes
1			KjN6lqf9	Immunization	<1 years			Yes
1			KjN6lqf8	Immunization	10-14 years			Yes
1			KjN6lqf8	Family index	1-4 years			Yes
1			KjN6lqf8	Immunization	10-14 years			Yes
1			JJIN3Iqf1	Family index	5-9 years			Yes
1			JJIN3Iqf1	Family index	10-14 years			Yes
1			QIN4lqf2	Immunization	5-9 years			Yes
1			JJIN3Iqf1	Immunization	<1 years			Yes
1			KjN6lqf9	Family index	<1 years			Yes
1			KjN6lqf8	Family index	10-14 years			Yes
1			KjN6lqf9	Immunization	<1 years			Yes
1			KjN6lqf8	Immunization	10-14 years			Yes
1			KjN6lqf8	Family index	5-9 years			Yes
1			KjN6lqf9	Immunization	<1 years			Yes
1			KjN6lqf8	Immunization	10-14 years			Yes
1			KjN6lqf9	Immunization	<1 years			Yes
1			KjN6lqf7	Immunization	<1 years			Yes
1			KjN6lqf8	Family index	1-4 years			Yes
1			KjN6lqf9	Immunization	<1 years			Yes
1			KjN6lqf8	Family index	5-9 years			Yes
1			KjN6lqf8	Family index	1-4 years			Yes
1			KjN6lqf8	Immunization	10-14 years			Yes
1			KjN6lqf9	Immunization	<1 years			Yes
1			KjN6lqf9	Immunization	<1 years			Yes
1			QIN4lqf2	Immunization	10-14 years			Yes
1			KjN6lqf8	Immunization	10-14 years			Yes
1			QIN4lqf2	Immunization	5-9 years			Yes
1			KjN6lqf8	Immunization	10-14 years			Yes
1			QIN4lqf2	Immunization	5-9 years			Yes
1			KjN6lqf9	Family index	<1 years			Yes
1			KjN6lqf9	Immunization	<1 years			Yes
1			KjN6lqf9	Family index	<1 years			Yes
1			KjN6lqf8	Immunization	5-9 years			Yes
1			KjN6lqf9	Family index	<1 years			Yes
1			KjN6lqf7	POPD	5-9 years			Yes
1			QIN4lqf2	Family index	1-4 years			Yes
1			KjN6lqf9	Family index	<1 years			Yes
1			QIN4lqf2	Immunization	5-9 years			Yes
1			KjN6lqf9	Family index	<1 years			Yes
1			KjN6lqf9	Immunization	<1 years			Yes
1			KjN6lqf7	Immunization	<1 years			Yes
1			KjN6lqf9	Immunization	<1 years			Yes
1			KjN6lqf9	Immunization	<1 years			Yes
1			KjN6lqf9	Family index	<1 years			Yes
1			JJIN3Iqf1	Family index	1-4 years			Yes
1			KjN6lqf7	Immunization	<1 years			Yes
1			KjN6lqf7	Immunization	<1 years			Yes
1			QIN4lqf2	Family index	1-4 years			Yes
1			KjN6lqf9	Family index	<1 years			Yes
1			KjN6lqf7	Immunization	<1 years			Yes
1			KjN6lqf9	Family index	<1 years			Yes
1			KjN6lqf8	Family index	10-14 years			Yes
1			KjN6lqf7	Immunization	<1 years			Yes
1			QIN4lqf2	Immunization	5-9 years			Yes
1			QIN4lqf2	inpatient	1-4 years			Yes
1			KjN6lqf9	Immunization	<1 years			Yes
1			KjN6lqf9	Immunization	<1 years			Yes
1			KjN6lqf7	Immunization	<1 years			Yes
1			KjN6lqf9	Immunization	<1 years			Yes
1			KjN6lqf8	Family index	5-9 years			Yes
1			KjN6lqf9	Immunization	<1 years			Yes
1			KjN6lqf7	Immunization	<1 years			Yes
1			KjN6lqf7	Immunization	<1 years			Yes
1			KjN6lqf7	POPD	5-9 years			Yes
1			KjN6lqf9	Family index	<1 years			Yes
1			JJIN3Iqf1	Immunization	<1 years			Yes
1			KjN6lqf9	Family index	<1 years			Yes
1			JJIN3Iqf1	Immunization	<1 years			Yes
1			KjN6lqf7	Immunization	<1 years			Yes
1			KjN6lqf9	Family index	<1 years			Yes
1			KjN6lqf9	Family index	<1 years			Yes
1			KjN6lqf9	Immunization	<1 years			Yes
1			TKIN5Iqf7	Family index	10-14 years			Yes
1			QIN4lqf2	Immunization	5-9 years			Yes
1			QIN4lqf2	Family index	5-9 years			Yes
1			KjN6lqf9	Family index	<1 years			Yes
1			KjN6lqf8	Family index	5-9 years			Yes
1			KjN6lqf8	Family index	5-9 years			Yes
1			KjN6lqf9	Immunization	<1 years			Yes
1			KjN6lqf9	Family index	<1 years			Yes
1			KjN6lqf9	Immunization	<1 years			Yes
1			QIN4lqf2	Immunization	5-9 years			Yes
1			KjN6lqf7	Immunization	<1 years			Yes
1			JJIN3Iqf1	POPD	1-4 years			Yes
1			QIN4lqf2	Family index	5-9 years			Yes
1			KjN6lqf9	Immunization	<1 years			Yes
1			KjN6lqf9	Immunization	<1 years			Yes
1			KjN6lqf8	Family index	5-9 years			Yes
1			KjN6lqf8	Family index	10-14 years			Yes
1			KjN6lqf7	Immunization	<1 years			Yes
1			KjN6lqf9	Family index	<1 years			Yes
1			JJIN3Iqf1	Immunization	<1 years			Yes
1			QIN4lqf2	Immunization	5-9 years			Yes
1			KjN6lqf8	Immunization	<1 years			Yes
1			KjN6lqf8	Family index	5-9 years			Yes
1			EIN5lqf10	Family index	<1 years			Yes
1			QIN4lqf2	Family index	1-4 years			Yes
1			KjN6lqf9	Immunization	<1 years			Yes
1			JJIN3Iqf1	Family index	1-4 years			Yes
1			KjN6lqf9	Family index	<1 years			Yes
1			JJIN3Iqf1	Family index	5-9 years			Yes
1			KjN6lqf7	Immunization	<1 years			Yes
1			KjN6lqf9	Family index	<1 years			Yes
1			KjN6lqf9	Family index	<1 years			Yes
1			KjN6lqf9	Family index	<1 years			Yes
1			KjN6lqf7	POPD	5-9 years			Yes
1			KjN6lqf9	Family index	<1 years			Yes
1			QIN4lqf2	Family index	1-4 years			Yes
1			KjN6lqf9	Immunization	<1 years			Yes
1			KjN6lqf9	Immunization	<1 years			Yes
1			KjN6lqf9	Immunization	<1 years			Yes
1			JJIN3Iqf1	Immunization	<1 years			Yes
1			KjN6lqf9	Immunization	<1 years			Yes
1			KjN6lqf7	Immunization	<1 years			Yes
1			KjN6lqf9	Family index	<1 years			Yes
1			KjN6lqf9	Family index	<1 years			Yes
1			KjN6lqf9	Family index	<1 years			Yes
1			KjN6lqf9	Immunization	<1 years			Yes
1			KjN6lqf8	POPD	<1 years			Yes
1			QIN4lqf2	inpatient	1-4 years			Yes
1			QIN4lqf2	Immunization	5-9 years			Yes
1			TKIN5Iqf7	Family index	10-14 years			Yes
1			KjN6lqf7	Immunization	<1 years			Yes
1			KjN6lqf8	Family index	10-14 years			Yes
1			KjN6lqf9	Immunization	<1 years			Yes
1			KjN6lqf9	Immunization	<1 years			Yes
1			KjN6lqf9	Immunization	<1 years			Yes
1			KjN6lqf9	Family index	<1 years			Yes
1			KjN6lqf8	Family index	5-9 years			Yes
1			KjN6lqf9	Family index	<1 years			Yes
1			KjN6lqf9	Immunization	<1 years			Yes
1			KjN6lqf8	Family index	10-14 years			Yes
1			KjN6lqf9	Family index	<1 years			Yes
1			KjN6lqf9	Family index	<1 years			Yes
1			TKIN5Iqf7	Family index	10-14 years			Yes
1			KjN6lqf7	Immunization	<1 years			Yes
1			KjN6lqf9	Family index	<1 years			Yes
1			QIN4lqf2	Immunization	5-9 years			Yes
1			KjN6lqf9	Immunization	<1 years			Yes
1			KjN6lqf7	Immunization	<1 years			Yes
1			KjN6lqf9	POPD	<1 years			Yes
1			KjN6lqf8	Immunization	10-14 years			Yes
1			KjN6lqf9	Family index	<1 years			Yes
1			KjN6lqf7	Immunization	<1 years			Yes
1			KjN6lqf9	Immunization	<1 years			Yes
1			KjN6lqf7	Immunization	<1 years			Yes
1			KjN6lqf9	Family index	<1 years			Yes
1			KjN6lqf8	Family index	5-9 years			Yes
1			KjN6lqf8	Family index	10-14 years			Yes
1			KjN6lqf9	Family index	<1 years			Yes
1			KjN6lqf7	Immunization	<1 years			Yes
1			QIN4lqf2	Family index	1-4 years			Yes
1			KjN6lqf9	Immunization	<1 years			Yes
1			JJIN3Iqf1	Immunization	<1 years			Yes
1			KjN6lqf9	Family index	<1 years			Yes
1			KjN6lqf9	Immunization	<1 years			Yes
1			KjN6lqf9	Immunization	1-4 years			Yes
1			KjN6lqf8	Family index	10-14 years			Yes
1			KjN6lqf8	Family index	5-9 years			Yes
1			KjN6lqf9	Family index	<1 years			Yes
1			KjN6lqf9	Immunization	<1 years			Yes
1			KjN6lqf8	Immunization	5-9 years			Yes
1			KjN6lqf7	Immunization	<1 years			Yes
1			KjN6lqf8	Family index	5-9 years			Yes
1			QIN4lqf2	POPD	1-4 years			Yes
1			KjN6lqf9	Family index	<1 years			Yes
1			KjN6lqf8	Family index	10-14 years			Yes
1			KjN6lqf9	Immunization	<1 years			Yes
1			JJIN3Iqf1	Immunization	<1 years			Yes
1			KjN6lqf8	Family index	10-14 years			Yes
1			KjN6lqf8	Family index	1-4 years			Yes
1			KjN6lqf7	Immunization	<1 years			Yes
1			KjN6lqf7	POPD	5-9 years			Yes
1			KjN6lqf9	Immunization	<1 years			Yes
1			KjN6lqf9	Family index	<1 years			Yes
1			KjN6lqf9	Immunization	<1 years			Yes
1			KjN6lqf7	Immunization	<1 years			Yes
1			KjN6lqf9	Family index	<1 years			Yes
1			KjN6lqf9	Family index	<1 years			Yes
1			KjN6lqf9	Family index	<1 years			Yes
1			QIN4lqf2	Immunization	5-9 years			Yes
1			KjN6lqf9	Immunization	<1 years			Yes
1			KjN6lqf8	Immunization	5-9 years			Yes
1			QIN4lqf2	Immunization	10-14 years			Yes
1			KjN6lqf9	Immunization	<1 years			Yes
1			KjN6lqf9	Immunization	<1 years			Yes
1			KjN6lqf9	Family index	<1 years			Yes
1			KjN6lqf7	Immunization	<1 years			Yes
1			KjN6lqf7	Immunization	<1 years			Yes
1			QIN4lqf2	Immunization	10-14 years			Yes
1			QIN4lqf2	Immunization	5-9 years			Yes
1			KjN6lqf9	Family index	<1 years			Yes
1			KjN6lqf9	Immunization	<1 years			Yes
1			KjN6lqf9	Family index	<1 years			Yes
1			KjN6lqf9	Family index	<1 years			Yes
1			KjN6lqf8	Family index	1-4 years			Yes
1			KjN6lqf9	Immunization	<1 years			Yes
1			KjN6lqf9	Family index	<1 years			Yes
1			KjN6lqf7	Immunization	<1 years			Yes
1			KjN6lqf7	Immunization	<1 years			Yes
1			KjN6lqf9	Immunization	<1 years			Yes
1			TKIN5Iqf7	TBDOT	10-14 years			Yes
1			KjN6lqf9	Immunization	<1 years			Yes
1			KjN6lqf9	Family index	<1 years			Yes
1			KjN6lqf7	Immunization	<1 years			Yes
1			KjN6lqf9	Immunization	<1 years			Yes
1			KjN6lqf9	Family index	<1 years			Yes
1			KjN6lqf8	Family index	5-9 years			Yes
1			KjN6lqf9	Family index	<1 years			Yes
1			KjN6lqf9	Family index	<1 years			Yes
1			KjN6lqf9	Family index	<1 years			Yes
1			QIN4lqf2	Immunization	5-9 years			Yes
1			KjN6lqf8	POPD	<1 years			Yes
1			QIN4lqf2	Immunization	1-4 years			Yes
1			KjN6lqf9	Family index	<1 years			Yes
1			KjN6lqf8	Family index	5-9 years			Yes
1			KjN6lqf9	Immunization	<1 years			Yes
1			KjN6lqf9	Family index	<1 years			Yes
1			TKIN5Iqf7	Family index	10-14 years			Yes
1			KjN6lqf7	Immunization	<1 years			Yes
1			KjN6lqf9	Family index	<1 years			Yes
1			QIN4lqf2	Family index	1-4 years			Yes
1			KjN6lqf9	Family index	<1 years			Yes
1			KjN6lqf7	Immunization	<1 years			Yes
1			KjN6lqf8	Family index	5-9 years			Yes
1			KjN6lqf9	Immunization	<1 years			Yes
1			KjN6lqf8	Family index	5-9 years			Yes
1			KjN6lqf7	Immunization	<1 years			Yes
1			KjN6lqf8	Family index	10-14 years			Yes
1			QIN4lqf2	Immunization	5-9 years			Yes
1			KjN6lqf9	Family index	<1 years			Yes
1			KjN6lqf9	Family index	<1 years			Yes
1			KjN6lqf7	Immunization	<1 years			Yes
1			KjN6lqf9	Immunization	<1 years			Yes
1			KjN6lqf8	Family index	1-4 years			Yes
1			KjN6lqf9	Family index	<1 years			Yes
1			KjN6lqf7	Immunization	<1 years			Yes
1			KjN6lqf9	Family index	<1 years			Yes
1			QIN4lqf2	POPD	1-4 years			Yes
1			KjN6lqf9	Family index	<1 years			Yes
1			KjN6lqf8	Immunization	10-14 years			Yes
1			QIN4lqf2	Immunization	5-9 years			Yes
1			KjN6lqf7	Immunization	<1 years			Yes
1			KjN6lqf9	Immunization	<1 years			Yes
1			KjN6lqf9	Immunization	<1 years			Yes
1			KjN6lqf9	Family index	<1 years			Yes
1			KjN6lqf9	Family index	<1 years			Yes
1			KjN6lqf8	Family index	5-9 years			Yes
1			KjN6lqf7	Immunization	<1 years			Yes
1			KjN6lqf9	Immunization	<1 years			Yes
1			KjN6lqf9	Family index	<1 years			Yes
1			KjN6lqf7	POPD	5-9 years			Yes
1			KjN6lqf9	Immunization	<1 years			Yes
1			KjN6lqf7	Immunization	<1 years			Yes
1			KjN6lqf8	POPD	5-9 years			Yes
1			QIN4lqf2	Immunization	5-9 years			Yes
1			KjN6lqf9	Immunization	<1 years			Yes
1			KjN6lqf9	Family index	<1 years			Yes
1			QIN4lqf2	inpatient	1-4 years			Yes
1			KjN6lqf9	Family index	<1 years			Yes
1			KjN6lqf9	Immunization	<1 years			Yes
1			KjN6lqf8	Family index	10-14 years			Yes
1			KjN6lqf9	Immunization	<1 years			Yes
1			KjN6lqf9	Immunization	<1 years			Yes
1			KjN6lqf9	Immunization	<1 years			Yes
1			KjN6lqf9	Immunization	<1 years			Yes
1			KjN6lqf9	Family index	<1 years			Yes
1			QIN4lqf2	Immunization	5-9 years			Yes
1			KjN6lqf7	Immunization	<1 years			Yes
1			KjN6lqf8	Family index	10-14 years			Yes
1			KjN6lqf7	Immunization	<1 years			Yes
1			KjN6lqf9	Family index	<1 years			Yes
1			QIN4lqf2	Immunization	5-9 years			Yes
1			KjN6lqf7	Immunization	<1 years			Yes
1			KjN6lqf9	Immunization	<1 years			Yes
1			KjN6lqf9	Family index	<1 years			Yes
1			KjN6lqf8	Family index	10-14 years			Yes
1			KjN6lqf7	Immunization	<1 years			Yes
1			KjN6lqf8	Immunization	10-14 years			Yes
1			KjN6lqf7	Immunization	<1 years			Yes
1			KjN6lqf9	Family index	<1 years			Yes
1			KjN6lqf9	Family index	<1 years			Yes
1			JJIN3Iqf1	Immunization	<1 years			Yes
1			KjN6lqf8	Family index	1-4 years			Yes
1			KjN6lqf9	Immunization	<1 years			Yes
1			KjN6lqf9	Family index	<1 years			Yes
1			KjN6lqf9	Immunization	<1 years			Yes
1			KjN6lqf9	Immunization	<1 years			Yes
1			KjN6lqf7	POPD	5-9 years			Yes
1			KjN6lqf9	Immunization	<1 years			Yes
1			KjN6lqf9	Family index	<1 years			Yes
1			QIN4lqf2	Family index	1-4 years			Yes
1			KjN6lqf7	Immunization	<1 years			Yes
1			KjN6lqf9	Family index	<1 years			Yes
1			KjN6lqf9	Family index	<1 years			Yes
1			KjN6lqf9	Family index	<1 years			Yes
1			KjN6lqf9	Immunization	1-4 years			Yes
1			KjN6lqf7	Immunization	<1 years			Yes
1			KjN6lqf9	Immunization	<1 years			Yes
1			KjN6lqf9	Family index	<1 years			Yes
1			KjN6lqf9	Immunization	<1 years			Yes
1			KjN6lqf9	Family index	<1 years			Yes
1			KjN6lqf8	Family index	<1 years			Yes
1			KjN6lqf7	Immunization	<1 years			Yes
1			QIN4lqf2	inpatient	1-4 years			Yes
1			KjN6lqf9	Immunization	<1 years			Yes
1			KjN6lqf9	Immunization	<1 years			Yes
1			QIN4lqf2	Immunization	5-9 years			Yes
1			KjN6lqf9	Immunization	<1 years			Yes
1			KjN6lqf9	Family index	<1 years			Yes
1			KjN6lqf9	Family index	<1 years			Yes
1			KjN6lqf9	Family index	<1 years			Yes
1			KjN6lqf9	Family index	<1 years			Yes
1			JJIN3Iqf1	Immunization	<1 years			Yes
1			KjN6lqf9	Immunization	<1 years			Yes
1			KjN6lqf8	Immunization	5-9 years			Yes
1			KjN6lqf9	Immunization	<1 years			Yes
1			KjN6lqf9	Family index	<1 years			Yes
1			KjN6lqf7	Immunization	<1 years			Yes
1			KjN6lqf9	Family index	<1 years			Yes
1			KjN6lqf9	Immunization	<1 years			Yes
1			KjN6lqf9	Immunization	<1 years			Yes
1			QIN4lqf2	Immunization	5-9 years			Yes
1			KjN6lqf7	Immunization	<1 years			Yes
1			KjN6lqf9	Family index	<1 years			Yes
1			KjN6lqf9	Family index	<1 years			Yes
1			KjN6lqf9	Immunization	<1 years			Yes
1			KjN6lqf9	Immunization	<1 years			Yes
1			QIN4lqf2	Immunization	5-9 years			Yes
1			KjN6lqf8	Family index	1-4 years			Yes
1			KjN6lqf8	Immunization	10-14 years			Yes
1			KjN6lqf9	Immunization	<1 years			Yes
1			QIN4lqf2	Family index	1-4 years			Yes
1			KjN6lqf9	Immunization	<1 years			Yes
1			KjN6lqf9	Immunization	<1 years			Yes
1			KjN6lqf9	Immunization	<1 years			Yes
1			KjN6lqf8	Family index	5-9 years			Yes
1			KjN6lqf9	Immunization	<1 years			Yes
1			KjN6lqf9	Immunization	<1 years			Yes
1			KjN6lqf9	POPD	<1 years			Yes
1			TKIN5Iqf7	TBDOT	1-4 years			Yes
1			KjN6lqf8	Family index	10-14 years			Yes
1			JJIN3Iqf1	Immunization	1-4 years			Yes
1			KjN6lqf9	Family index	<1 years			Yes
1			KjN6lqf9	Family index	<1 years			Yes
1			KjN6lqf8	Family index	5-9 years			Yes
1			KjN6lqf9	Family index	<1 years			Yes
1			JJIN3Iqf1	Family index	1-4 years			Yes
1			KjN6lqf8	Immunization	5-9 years			Yes
1			KjN6lqf9	Immunization	<1 years			Yes
1			KjN6lqf9	Immunization	<1 years			Yes
1			KjN6lqf9	POPD	<1 years			Yes
1			KjN6lqf8	Immunization	5-9 years			Yes
1			KjN6lqf9	Immunization	<1 years			Yes
1			KjN6lqf9	Immunization	<1 years			Yes
1			KjN6lqf9	Family index	<1 years			Yes
1			KjN6lqf9	Family index	<1 years			Yes
1			KjN6lqf8	Immunization	10-14 years			Yes
1			KjN6lqf9	Family index	<1 years			Yes
1			KjN6lqf9	Immunization	<1 years			Yes
1			KjN6lqf7	Immunization	<1 years			Yes
1			KjN6lqf8	Family index	10-14 years			Yes
1			KjN6lqf9	Family index	<1 years			Yes
1			KjN6lqf9	Immunization	<1 years			Yes
1			KjN6lqf8	Family index	5-9 years			Yes
1			KjN6lqf8	Family index	10-14 years			Yes
1			KjN6lqf9	Family index	<1 years			Yes
1			KjN6lqf9	Family index	<1 years			Yes
1			KjN6lqf9	Family index	<1 years			Yes
1			KjN6lqf7	Immunization	<1 years			Yes
1			KjN6lqf9	Family index	<1 years			Yes
1			KjN6lqf9	Immunization	<1 years			Yes
1			QIN4lqf2	Family index	1-4 years			Yes
1			KjN6lqf9	Immunization	<1 years			Yes
1			KjN6lqf9	Family index	<1 years			Yes
1			KjN6lqf9	Immunization	<1 years			Yes
1			KjN6lqf9	Family index	<1 years			Yes
1			KjN6lqf7	Immunization	<1 years			Yes
1			KjN6lqf7	Immunization	<1 years			Yes
1			JJIN3Iqf1	Family index	10-14 years			Yes
1			KjN6lqf8	Immunization	10-14 years			Yes
1			QIN4lqf2	Family index	1-4 years			Yes
1			KjN6lqf9	Family index	<1 years			Yes
1			KjN6lqf9	Immunization	<1 years			Yes
1			KjN6lqf9	Family index	<1 years			Yes
1			KjN6lqf7	Immunization	<1 years			Yes
1			KjN6lqf9	Family index	<1 years			Yes
1			KjN6lqf9	Immunization	<1 years			Yes
1			KjN6lqf9	Family index	<1 years			Yes
1			KjN6lqf9	Immunization	<1 years			Yes
1			KjN6lqf9	Family index	<1 years			Yes
1			KjN6lqf8	Family index	10-14 years			Yes
1			KjN6lqf9	Immunization	<1 years			Yes
1			KjN6lqf9	Immunization	<1 years			Yes
1			KjN6lqf9	Immunization	<1 years			Yes
1			KjN6lqf9	Immunization	<1 years			Yes
1			JJIN3Iqf1	Family index	1-4 years			Yes
1			KjN6lqf9	Immunization	<1 years			Yes
1			KjN6lqf8	Family index	10-14 years			Yes
1			KjN6lqf9	Immunization	<1 years			Yes
1			KjN6lqf9	Immunization	<1 years			Yes
1			KjN6lqf9	Immunization	<1 years			Yes
1			KjN6lqf9	Immunization	<1 years			Yes
1			JJIN3Iqf1	Immunization	<1 years			Yes
1			KjN6lqf7	Immunization	<1 years			Yes
1			KjN6lqf9	Immunization	<1 years			Yes
1			KjN6lqf8	Immunization	5-9 years			Yes
1			KjN6lqf9	Immunization	<1 years			Yes
1			KjN6lqf9	Immunization	<1 years			Yes
1			KjN6lqf9	Immunization	<1 years			Yes
1			KjN6lqf7	Immunization	<1 years			Yes
1			KjN6lqf9	Immunization	<1 years			Yes
1			KjN6lqf9	Immunization	<1 years			Yes
1			KjN6lqf7	Immunization	<1 years			Yes
1			KjN6lqf9	Family index	<1 years			Yes
1			KjN6lqf8	Family index	10-14 years			Yes
1			KjN6lqf9	Immunization	<1 years			Yes
1			KjN6lqf7	Immunization	<1 years			Yes
1			QIN4lqf2	Immunization	5-9 years			Yes
1			KjN6lqf9	Immunization	<1 years			Yes
1			KjN6lqf8	Family index	10-14 years			Yes
1			TKIN5Iqf7	Family index	10-14 years			Yes
1			KjN6lqf7	Immunization	<1 years			Yes
1			KjN6lqf9	Immunization	<1 years			Yes
1			QIN4lqf2	Immunization	5-9 years			Yes
1			TKIN5Iqf7	TBDOT	10-14 years			Yes
1			QIN4lqf2	Immunization	5-9 years			Yes
1			KjN6lqf8	Immunization	5-9 years			Yes
1			KjN6lqf9	Immunization	<1 years			Yes
1			KjN6lqf7	Immunization	<1 years			Yes
1			KjN6lqf8	Immunization	5-9 years			Yes
1			TKIN5Iqf7	Family index	5-9 years			Yes
1			KjN6lqf9	Immunization	<1 years			Yes
1			KjN6lqf9	Immunization	<1 years			Yes
1			KjN6lqf8	Family index	10-14 years			Yes
1			KjN6lqf9	Immunization	<1 years			Yes
1			KjN6lqf8	Immunization	5-9 years			Yes
1			KjN6lqf9	Immunization	<1 years			Yes
1			JJIN3Iqf1	Family index	10-14 years			Yes
1			KjN6lqf9	Immunization	<1 years			Yes
1			KjN6lqf9	Immunization	<1 years			Yes
1			KjN6lqf9	Immunization	<1 years			Yes
1			KjN6lqf9	Family index	<1 years			Yes
1			KjN6lqf9	Family index	<1 years			Yes
1			KjN6lqf9	Family index	<1 years			Yes
1			KjN6lqf9	Immunization	<1 years			Yes
1			KjN6lqf9	Immunization	<1 years			Yes
1			KjN6lqf9	Family index	<1 years			Yes
1			JJIN3Iqf1	Immunization	<1 years			Yes
1			KjN6lqf9	Immunization	<1 years			Yes
1			KjN6lqf9	Immunization	<1 years			Yes
1			KjN6lqf8	Family index	10-14 years			Yes
1			KjN6lqf8	Family index	1-4 years			Yes
1			KjN6lqf9	Family index	<1 years			Yes
1			KjN6lqf8	Family index	10-14 years			Yes
1			KjN6lqf9	Immunization	<1 years			Yes
1			KjN6lqf9	Immunization	<1 years			Yes
1			JJIN3Iqf1	Immunization	1-4 years			Yes
1			KjN6lqf9	Immunization	<1 years			Yes
1			KjN6lqf9	Immunization	<1 years			Yes
1			KjN6lqf9	Family index	<1 years			Yes
1			KjN6lqf9	Family index	<1 years			Yes
1			KjN6lqf9	Immunization	<1 years			Yes
1			JJIN3Iqf1	Family index	<1 years			Yes
1			KjN6lqf8	Family index	10-14 years			Yes
1			KjN6lqf8	Immunization	5-9 years			Yes
1			JJIN3Iqf1	Family index	10-14 years			Yes
1			KjN6lqf9	Immunization	<1 years			Yes
1			KjN6lqf8	Family index	10-14 years			Yes
1			JJIN3Iqf1	Immunization	<1 years			Yes
1			KjN6lqf9	Immunization	<1 years			Yes
1			KjN6lqf7	Immunization	<1 years			Yes
1			KjN6lqf8	Family index	5-9 years			Yes
1			KjN6lqf9	Family index	<1 years			Yes
1			KjN6lqf9	Immunization	<1 years			Yes
1			KjN6lqf9	Immunization	<1 years			Yes
1			KjN6lqf8	Family index	5-9 years			Yes
1			KjN6lqf9	Immunization	<1 years			Yes
1			KjN6lqf9	Immunization	<1 years			Yes
1			KjN6lqf9	Immunization	<1 years			Yes
1			KjN6lqf9	Immunization	<1 years			Yes
1			KjN6lqf9	Immunization	<1 years			Yes
1			KjN6lqf9	Immunization	<1 years			Yes
1			KjN6lqf9	Family index	<1 years			Yes
1			JJIN3Iqf1	POPD	10-14 years			Yes
1			QIN4lqf2	Immunization	5-9 years			Yes
1			KjN6lqf9	Family index	<1 years			Yes
1			QIN4lqf2	Immunization	5-9 years			Yes
1			QIN4lqf2	Immunization	10-14 years			Yes
1			TKIN5Iqf7	Family index	10-14 years			Yes
1			QIN4lqf2	Family index	1-4 years			Yes
1			KjN6lqf9	Immunization	<1 years			Yes
1			KjN6lqf9	Immunization	<1 years			Yes
1			KjN6lqf9	Immunization	<1 years			Yes
1			KjN6lqf9	Immunization	<1 years			Yes
1			KjN6lqf9	Family index	<1 years			Yes
1			KjN6lqf9	Immunization	<1 years			Yes
1			JJIN3Iqf1	Family index	10-14 years			Yes
1			KjN6lqf9	Immunization	<1 years			Yes
1			KjN6lqf7	Immunization	<1 years			Yes
1			KjN6lqf7	POPD	5-9 years			Yes
1			KjN6lqf9	Immunization	<1 years			Yes
1			KjN6lqf7	Immunization	<1 years			Yes
1			QIN4lqf2	Immunization	5-9 years			Yes
1			KjN6lqf9	Immunization	<1 years			Yes
1			KjN6lqf9	Immunization	<1 years			Yes
1			KjN6lqf9	Immunization	<1 years			Yes
1			KjN6lqf9	Immunization	<1 years			Yes
1			KjN6lqf7	Immunization	<1 years			Yes
1			QIN4lqf2	inpatient	1-4 years			Yes
1			KjN6lqf8	Family index	10-14 years			Yes
1			KjN6lqf9	Immunization	<1 years			Yes
1			EIN5lqf10	Family index	<1 years			Yes
1			KjN6lqf9	Family index	<1 years			Yes
1			KjN6lqf8	Family index	10-14 years			Yes
1			KjN6lqf9	Immunization	<1 years			Yes
1			KjN6lqf9	Immunization	<1 years			Yes
1			JJIN3Iqf1	Family index	10-14 years			Yes
1			KjN6lqf9	Immunization	<1 years			Yes
1			KjN6lqf9	Immunization	<1 years			Yes
1			KjN6lqf9	Immunization	<1 years			Yes
1			QIN4lqf2	Immunization	10-14 years			Yes
1			KjN6lqf9	Immunization	<1 years			Yes
1			KjN6lqf7	Immunization	<1 years			Yes
1			KjN6lqf9	Immunization	<1 years			Yes
1			KjN6lqf9	Immunization	<1 years			Yes
1			KjN6lqf8	Family index	5-9 years			Yes
1			KjN6lqf9	Immunization	<1 years			Yes
1			KjN6lqf9	Immunization	<1 years			Yes
1			JJIN3Iqf1	Family index	1-4 years			Yes
1			KjN6lqf9	Family index	<1 years			Yes
1			KjN6lqf8	Family index	5-9 years			Yes
1			KjN6lqf7	Immunization	<1 years			Yes
1			KjN6lqf8	Family index	10-14 years			Yes
1			KjN6lqf8	Family index	1-4 years			Yes
1			QIN4lqf2	Immunization	5-9 years			Yes
1			JJIN3Iqf1	Family index	10-14 years			Yes
1			KjN6lqf9	Family index	<1 years			Yes
1			KjN6lqf9	Immunization	<1 years			Yes
1			QIN4lqf2	TBDOT	1-4 years			Yes
1			JJIN3Iqf1	Family index	1-4 years			Yes
1			KjN6lqf9	Family index	<1 years			Yes
1			KjN6lqf9	Immunization	<1 years			Yes
1			JJIN3Iqf1	Immunization	<1 years			Yes
1			KjN6lqf9	Family index	<1 years			Yes
1			JJIN3Iqf1	Immunization	<1 years			Yes
1			KjN6lqf9	Immunization	<1 years			Yes
1			QIN4lqf2	inpatient	1-4 years			Yes
1			KjN6lqf9	Immunization	<1 years			Yes
1			KjN6lqf9	Immunization	<1 years			Yes
1			KjN6lqf7	Immunization	<1 years			Yes
1			KjN6lqf9	Immunization	<1 years			Yes
1			KjN6lqf9	Family index	<1 years			Yes
1			KjN6lqf9	Immunization	<1 years			Yes
1			QIN4lqf2	Immunization	5-9 years			Yes
1			KjN6lqf9	Immunization	<1 years			Yes
1			KjN6lqf7	Immunization	<1 years			Yes
1			QIN4lqf2	Immunization	1-4 years			Yes
1			KjN6lqf9	Immunization	<1 years			Yes
1			KjN6lqf9	Immunization	<1 years			Yes
1			KjN6lqf9	Immunization	<1 years			Yes
1			QIN4lqf2	Immunization	5-9 years			Yes
1			KjN6lqf7	Immunization	<1 years			Yes
1			KjN6lqf9	Immunization	<1 years			Yes
1			KjN6lqf9	Immunization	<1 years			Yes
1			KjN6lqf7	Immunization	<1 years			Yes
1			KjN6lqf9	Immunization	<1 years			Yes
1			KjN6lqf9	Immunization	<1 years			Yes
1			QIN4lqf2	inpatient	1-4 years			Yes
1			KjN6lqf8	Family index	10-14 years			Yes
1			KjN6lqf9	Immunization	<1 years			Yes
1			KjN6lqf9	Family index	<1 years			Yes
1			KjN6lqf8	Family index	5-9 years			Yes
1			KjN6lqf9	Immunization	<1 years			Yes
1			KjN6lqf9	Immunization	<1 years			Yes
1			KjN6lqf9	Immunization	<1 years			Yes
1			KjN6lqf9	Immunization	<1 years			Yes
1			KjN6lqf8	Family index	10-14 years			Yes
1			KjN6lqf9	Immunization	<1 years			Yes
1			KjN6lqf9	Family index	<1 years			Yes
1			KjN6lqf9	Immunization	<1 years			Yes
1			KjN6lqf9	Immunization	<1 years			Yes
1			KjN6lqf8	Immunization	<1 years			Yes
1			QIN4lqf2	Immunization	5-9 years			Yes
1			KjN6lqf9	Family index	<1 years			Yes
1			KjN6lqf9	Immunization	<1 years			Yes
1			KjN6lqf9	Immunization	<1 years			Yes
1			KjN6lqf7	Immunization	<1 years			Yes
1			KjN6lqf7	Immunization	<1 years			Yes
1			KjN6lqf9	Immunization	<1 years			Yes
1			KjN6lqf8	Family index	10-14 years			Yes
1			JJIN3Iqf1	Immunization	1-4 years			Yes
1			KjN6lqf8	Family index	5-9 years			Yes
1			KjN6lqf9	Immunization	<1 years			Yes
1			JJIN3Iqf1	Immunization	<1 years			Yes
1			QIN4lqf2	inpatient	1-4 years			Yes
1			KjN6lqf9	Immunization	<1 years			Yes
1			KjN6lqf9	Family index	<1 years			Yes
1			KjN6lqf9	Immunization	<1 years			Yes
1			KjN6lqf7	POPD	10-14 years			Yes
1			KjN6lqf9	Immunization	<1 years			Yes
1			KjN6lqf8	Immunization	10-14 years			Yes
1			KjN6lqf9	Immunization	<1 years			Yes
1			KjN6lqf9	Immunization	<1 years			Yes
1			KjN6lqf9	Immunization	<1 years			Yes
1			QIN4lqf2	Family index	1-4 years			Yes
1			KjN6lqf9	Family index	<1 years			Yes
1			KjN6lqf9	Family index	<1 years			Yes
1			KjN6lqf8	Family index	1-4 years			Yes
1			TKIN5Iqf7	Immunization	1-4 years			Yes
1			JJIN3Iqf1	Immunization	<1 years			Yes
1			KjN6lqf9	Immunization	<1 years			Yes
1			KjN6lqf9	Immunization	<1 years			Yes
1			KjN6lqf9	Immunization	<1 years			Yes
1			QIN4lqf2	Immunization	5-9 years			Yes
1			KjN6lqf9	Immunization	<1 years			Yes
1			KjN6lqf9	Immunization	<1 years			Yes
1			KjN6lqf9	Family index	<1 years			Yes
1			KjN6lqf8	Immunization	<1 years			Yes
1			KjN6lqf7	Immunization	<1 years			Yes
1			KjN6lqf9	Family index	<1 years			Yes
1			KjN6lqf9	Immunization	<1 years			Yes
1			KjN6lqf9	Family index	<1 years			Yes
1			JJIN3Iqf1	Immunization	<1 years			Yes
1			JJIN3Iqf1	Immunization	<1 years			Yes
1			KjN6lqf9	Immunization	<1 years			Yes
1			TKIN5Iqf7	Family index	10-14 years			Yes
1			JJIN3Iqf1	Family index	5-9 years			Yes
1			KjN6lqf9	Immunization	<1 years			Yes
1			KjN6lqf8	Family index	10-14 years			Yes
1			TKIN5Iqf7	Immunization	1-4 years			Yes
1			KjN6lqf7	Immunization	<1 years			Yes
1			KjN6lqf8	Family index	5-9 years			Yes
1			KjN6lqf9	Immunization	<1 years			Yes
1			KjN6lqf9	Immunization	<1 years			Yes
1			KjN6lqf8	Family index	10-14 years			Yes
1			KjN6lqf7	Immunization	<1 years			Yes
1			KjN6lqf9	Immunization	<1 years			Yes
1			KjN6lqf9	Immunization	<1 years			Yes
1			KjN6lqf9	Immunization	<1 years			Yes
1			KjN6lqf7	Immunization	<1 years			Yes
1			KjN6lqf7	Immunization	<1 years			Yes
1			KjN6lqf8	Immunization	10-14 years			Yes
1			KjN6lqf9	Immunization	<1 years			Yes
1			KjN6lqf9	Immunization	<1 years			Yes
1			KjN6lqf8	Immunization	10-14 years			Yes
1			QIN4lqf2	Immunization	5-9 years			Yes
1			KjN6lqf9	Immunization	<1 years			Yes
1			KjN6lqf9	Immunization	<1 years			Yes
1			KjN6lqf9	Immunization	<1 years			Yes
1			QIN4lqf2	Immunization	5-9 years			Yes
1			KjN6lqf8	Family index	5-9 years			Yes
1			KjN6lqf9	Immunization	<1 years			Yes
1			KjN6lqf9	Immunization	<1 years			Yes
1			KjN6lqf7	Immunization	<1 years			Yes
1			JJIN3Iqf1	Immunization	<1 years			Yes
1			KjN6lqf9	Immunization	<1 years			Yes
1			KjN6lqf8	Family index	10-14 years			Yes
1			KjN6lqf9	Immunization	<1 years			Yes
1			KjN6lqf8	Family index	5-9 years			Yes
1			KjN6lqf9	Immunization	<1 years			Yes
1			TKIN5Iqf7	Family index	10-14 years			Yes
1			KjN6lqf9	Immunization	<1 years			Yes
1			JJIN3Iqf1	Family index	5-9 years			Yes
1			TKIN5Iqf7	Immunization	1-4 years			Yes
1			KjN6lqf9	Immunization	<1 years			Yes
1			KjN6lqf9	Immunization	<1 years			Yes
1			JJIN3Iqf1	Immunization	<1 years			Yes
1			KjN6lqf8	Family index	10-14 years			Yes
1			KjN6lqf9	Immunization	<1 years			Yes
1			KjN6lqf7	Immunization	<1 years			Yes
1			KjN6lqf7	Immunization	<1 years			Yes
1			KjN6lqf9	Family index	<1 years			Yes
1			KjN6lqf9	Immunization	<1 years			Yes
1			KjN6lqf9	Immunization	<1 years			Yes
1			KjN6lqf8	Family index	5-9 years			Yes
1			KjN6lqf9	Immunization	<1 years			Yes
1			JJIN3Iqf1	Immunization	<1 years			Yes
1			KjN6lqf9	Immunization	<1 years			Yes
1			KjN6lqf8	Family index	1-4 years			Yes
1			KjN6lqf9	Immunization	<1 years			Yes
1			KjN6lqf9	Family index	<1 years			Yes
1			KjN6lqf9	Family index	<1 years			Yes
1			KjN6lqf9	Immunization	<1 years			Yes
1			KjN6lqf9	Immunization	<1 years			Yes
1			KjN6lqf9	Immunization	<1 years			Yes
1			TKIN5Iqf7	POPD	5-9 years			Yes
1			KjN6lqf9	Immunization	<1 years			Yes
1			KjN6lqf7	Immunization	<1 years			Yes
1			KjN6lqf9	Immunization	<1 years			Yes
1			KjN6lqf9	Immunization	<1 years			Yes
1			KjN6lqf8	Immunization	10-14 years			Yes
1			KjN6lqf8	Immunization	10-14 years			Yes
1			JJIN3Iqf1	Immunization	<1 years			Yes
1			KjN6lqf9	Immunization	<1 years			Yes
1			KjN6lqf9	Immunization	<1 years			Yes
1			KjN6lqf7	Immunization	<1 years			Yes
1			KjN6lqf9	Immunization	<1 years			Yes
1			KjN6lqf9	Immunization	<1 years			Yes
1			KjN6lqf9	Family index	<1 years			Yes
1			KjN6lqf9	Immunization	<1 years			Yes
1			KjN6lqf9	Immunization	<1 years			Yes
1			KjN6lqf9	Immunization	<1 years			Yes
1			KjN6lqf8	Family index	5-9 years			Yes
1			JJIN3Iqf1	Family index	<1 years			Yes
1			KjN6lqf9	Immunization	<1 years			Yes
1			KjN6lqf9	Immunization	<1 years			Yes
1			KjN6lqf9	Immunization	<1 years			Yes
1			JJIN3Iqf1	Family index	5-9 years			Yes
1			KjN6lqf7	Immunization	<1 years			Yes
1			KjN6lqf9	Immunization	<1 years			Yes
1			JJIN3Iqf1	Immunization	<1 years			Yes
1			KjN6lqf7	Immunization	<1 years			Yes
1			KjN6lqf8	Immunization	10-14 years			Yes
1			KjN6lqf9	Immunization	<1 years			Yes
1			QIN4lqf2	Family index	5-9 years			Yes
1			KjN6lqf8	Family index	10-14 years			Yes
1			QIN4lqf2	Immunization	5-9 years			Yes
1			JJIN3Iqf1	Immunization	<1 years			Yes
1			KjN6lqf9	Immunization	<1 years			Yes
1			KjN6lqf9	Immunization	<1 years			Yes
1			QIN4lqf2	Immunization	5-9 years			Yes
1			KjN6lqf9	Immunization	<1 years			Yes
1			KjN6lqf9	Immunization	<1 years			Yes
1			KjN6lqf7	Immunization	<1 years			Yes
1			KjN6lqf9	Immunization	<1 years			Yes
1			KjN6lqf9	Immunization	<1 years			Yes
1			JJIN3Iqf1	Immunization	1-4 years			Yes
1			TKIN5Iqf7	Family index	10-14 years			Yes
1			KjN6lqf9	Immunization	<1 years			Yes
1			KjN6lqf9	Immunization	<1 years			Yes
1			QIN4lqf2	Immunization	5-9 years			Yes
1			KjN6lqf9	Immunization	<1 years			Yes
1			QIN4lqf2	inpatient	1-4 years			Yes
1			KjN6lqf7	Immunization	<1 years			Yes
1			KjN6lqf8	Immunization	10-14 years			Yes
1			KjN6lqf9	Immunization	<1 years			Yes
1			JJIN3Iqf1	Family index	1-4 years			Yes
1			KjN6lqf9	Immunization	<1 years			Yes
1			QIN4lqf2	Family index	1-4 years			Yes
1			KjN6lqf9	Immunization	<1 years			Yes
1			KjN6lqf9	Immunization	<1 years			Yes
1			KjN6lqf9	Immunization	<1 years			Yes
1			KjN6lqf9	Immunization	<1 years			Yes
1			KjN6lqf9	Family index	<1 years			Yes
1			EIN5lqf10	Family index	<1 years			Yes
1			KjN6lqf9	Family index	<1 years			Yes
1			KjN6lqf9	Immunization	<1 years			Yes
1			KjN6lqf9	Immunization	<1 years			Yes
1			KjN6lqf7	Immunization	<1 years			Yes
1			KjN6lqf8	Family index	10-14 years			Yes
1			KjN6lqf9	Family index	<1 years			Yes
1			KjN6lqf7	Immunization	<1 years			Yes
1			KjN6lqf9	Immunization	<1 years			Yes
1			KjN6lqf9	Immunization	<1 years			Yes
1			QIN4lqf2	inpatient	1-4 years			Yes
1			KjN6lqf8	Family index	1-4 years			Yes
1			KjN6lqf9	Immunization	<1 years			Yes
1			KjN6lqf8	Family index	10-14 years			Yes
1			KjN6lqf8	Family index	10-14 years			Yes
1			KjN6lqf9	Immunization	<1 years			Yes
1			KjN6lqf7	Immunization	<1 years			Yes
1			KjN6lqf9	Immunization	<1 years			Yes
1			KjN6lqf9	Immunization	<1 years			Yes
1			KjN6lqf8	Family index	5-9 years			Yes
1			KjN6lqf8	Family index	1-4 years			Yes
1			QIN4lqf2	Immunization	1-4 years			Yes
1			KjN6lqf9	Immunization	<1 years			Yes
1			KjN6lqf8	Family index	5-9 years			Yes
1			KjN6lqf9	Immunization	<1 years			Yes
1			KjN6lqf7	Immunization	<1 years			Yes
1			KjN6lqf8	Family index	5-9 years			Yes
1			KjN6lqf9	Immunization	<1 years			Yes
1			TKIN5Iqf7	Family index	10-14 years			Yes
1			KjN6lqf9	Immunization	1-4 years			Yes
1			KjN6lqf9	Immunization	<1 years			Yes
1			KjN6lqf9	Family index	<1 years			Yes
1			QIN4lqf2	Immunization	5-9 years			Yes
1			KjN6lqf7	Immunization	<1 years			Yes
1			QIN4lqf2	Immunization	5-9 years			Yes
1			KjN6lqf9	Family index	<1 years			Yes
1			QIN4lqf2	Immunization	5-9 years			Yes
1			JJIN3Iqf1	Immunization	<1 years			Yes
1			KjN6lqf7	Immunization	<1 years			Yes
1			KjN6lqf9	Immunization	<1 years			Yes
1			KjN6lqf8	Family index	10-14 years			Yes
1			QIN4lqf2	TBDOT	1-4 years			Yes
1			KjN6lqf9	Immunization	<1 years			Yes
1			KjN6lqf8	Immunization	<1 years			Yes
1			QIN4lqf2	Immunization	5-9 years			Yes
1			KjN6lqf9	Immunization	<1 years			Yes
1			QIN4lqf2	Family index	1-4 years			Yes
1			KjN6lqf8	Immunization	5-9 years			Yes
1			QIN4lqf2	inpatient	1-4 years			Yes
1			KjN6lqf9	Immunization	<1 years			Yes
1			KjN6lqf8	Family index	5-9 years			Yes
1			JJIN3Iqf1	Family index	5-9 years			Yes
1			KjN6lqf7	Immunization	<1 years			Yes
1			KjN6lqf8	Immunization	5-9 years			Yes
1			KjN6lqf9	Immunization	<1 years			Yes
1			KjN6lqf9	Immunization	<1 years			Yes
1			KjN6lqf9	Immunization	<1 years			Yes
1			KjN6lqf8	Immunization	<1 years			Yes
1			KjN6lqf8	Family index	1-4 years			Yes
1			KjN6lqf9	Family index	<1 years			Yes
1			KjN6lqf8	Family index	10-14 years			Yes
1			KjN6lqf7	Immunization	<1 years			Yes
1			KjN6lqf9	Immunization	<1 years			Yes
1			KjN6lqf9	Immunization	<1 years			Yes
1			KjN6lqf9	Immunization	<1 years			Yes
1			KjN6lqf7	Immunization	<1 years			Yes
1			KjN6lqf7	Immunization	<1 years			Yes
1			KjN6lqf8	Family index	1-4 years			Yes
1			KjN6lqf9	Immunization	<1 years			Yes
1			KjN6lqf9	Immunization	<1 years			Yes
1			KjN6lqf9	Immunization	<1 years			Yes
1			KjN6lqf7	Immunization	<1 years			Yes
1			KjN6lqf9	Immunization	<1 years			Yes
1			KjN6lqf9	Family index	<1 years			Yes
1			KjN6lqf9	Immunization	<1 years			Yes
1			KjN6lqf9	Immunization	<1 years			Yes
1			JJIN3Iqf1	Immunization	<1 years			Yes
1			KjN6lqf9	Immunization	<1 years			Yes
1			KjN6lqf9	Immunization	<1 years			Yes
1			KjN6lqf8	Family index	10-14 years			Yes
1			KjN6lqf9	Immunization	<1 years			Yes
1			KjN6lqf9	Immunization	<1 years			Yes
1			KjN6lqf9	Immunization	<1 years			Yes
1			KjN6lqf9	Family index	<1 years			Yes
1			QIN4lqf2	Immunization	5-9 years			Yes
1			KjN6lqf9	Immunization	<1 years			Yes
1			KjN6lqf9	Immunization	<1 years			Yes
1			KjN6lqf9	Immunization	<1 years			Yes
1			KjN6lqf9	Immunization	<1 years			Yes
1			JJIN3Iqf1	Immunization	<1 years			Yes
1			KjN6lqf9	Immunization	<1 years			Yes
1			KjN6lqf7	Immunization	<1 years			Yes
1			TKIN5Iqf7	Family index	10-14 years			Yes
1			KjN6lqf9	Immunization	<1 years			Yes
1			KjN6lqf9	Immunization	<1 years			Yes
1			KjN6lqf9	Immunization	<1 years			Yes
1			KjN6lqf9	Immunization	<1 years			Yes
1			KjN6lqf9	Immunization	<1 years			Yes
1			KjN6lqf9	Immunization	<1 years			Yes
1			KjN6lqf9	Immunization	<1 years			Yes
1			KjN6lqf7	Immunization	<1 years			Yes
1			QIN4lqf2	Family index	1-4 years			Yes
1			QIN4lqf2	Immunization	5-9 years			Yes
1			KjN6lqf9	Immunization	<1 years			Yes
1			KjN6lqf7	Immunization	<1 years			Yes
1			KjN6lqf8	Family index	5-9 years			Yes
1			KjN6lqf9	Immunization	<1 years			Yes
1			KjN6lqf9	Immunization	<1 years			Yes
1			KjN6lqf9	Immunization	<1 years			Yes
1			KjN6lqf8	Family index	1-4 years			Yes
1			KjN6lqf9	Immunization	<1 years			Yes
1			KjN6lqf9	Immunization	<1 years			Yes
1			TKIN5Iqf7	POPD	5-9 years			Yes
1			KjN6lqf9	Immunization	<1 years			Yes
1			QIN4lqf2	Immunization	5-9 years			Yes
1			KjN6lqf9	Immunization	<1 years			Yes
1			KjN6lqf9	Family index	<1 years			Yes
1			KjN6lqf9	Immunization	<1 years			Yes
1			KjN6lqf9	Family index	<1 years			Yes
1			KjN6lqf9	Immunization	<1 years			Yes
1			KjN6lqf9	Immunization	<1 years			Yes
1			KjN6lqf9	Immunization	<1 years			Yes
1			KjN6lqf9	Family index	<1 years			Yes
1			KjN6lqf9	Immunization	<1 years			Yes
1			KjN6lqf9	Immunization	<1 years			Yes
1			KjN6lqf9	Immunization	<1 years			Yes
1			JJIN3Iqf1	Family index	<1 years			Yes
1			KjN6lqf8	Family index	10-14 years			Yes
1			KjN6lqf7	Immunization	<1 years			Yes
1			KjN6lqf9	Immunization	<1 years			Yes
1			KjN6lqf9	Immunization	<1 years			Yes
1			KjN6lqf7	Immunization	<1 years			Yes
1			KjN6lqf9	Immunization	<1 years			Yes
1			KjN6lqf7	Immunization	<1 years			Yes
1			KjN6lqf9	Family index	<1 years			Yes
1			QIN4lqf2	Immunization	5-9 years			Yes
1			QIN4lqf2	Family index	1-4 years			Yes
1			QIN4lqf2	Immunization	5-9 years			Yes
1			KjN6lqf9	POPD	<1 years			Yes
1			KjN6lqf9	Immunization	<1 years			Yes
1			KjN6lqf9	Immunization	<1 years			Yes
1			KjN6lqf9	Immunization	<1 years			Yes
1			KjN6lqf8	Family index	5-9 years			Yes
1			KjN6lqf9	Immunization	<1 years			Yes
1			KjN6lqf9	Immunization	<1 years			Yes
1			KjN6lqf9	Immunization	<1 years			Yes
1			KjN6lqf7	Immunization	<1 years			Yes
1			KjN6lqf9	Immunization	<1 years			Yes
1			KjN6lqf9	Immunization	<1 years			Yes
1			TKIN5Iqf7	Immunization	1-4 years			Yes
1			KjN6lqf9	Immunization	<1 years			Yes
1			KjN6lqf9	Immunization	<1 years			Yes
1			KjN6lqf9	Immunization	<1 years			Yes
1			KjN6lqf9	Immunization	<1 years			Yes
1			JJIN3Iqf1	Immunization	1-4 years			Yes
1			KjN6lqf9	Immunization	<1 years			Yes
1			KjN6lqf9	Immunization	1-4 years			Yes
1			KjN6lqf9	Immunization	<1 years			Yes
1			KjN6lqf9	Family index	<1 years			Yes
1			JJIN3Iqf1	Family index	10-14 years			Yes
1			KjN6lqf9	Immunization	<1 years			Yes
1			JJIN3Iqf1	Family index	5-9 years			Yes
1			KjN6lqf9	Immunization	<1 years			Yes
1			KjN6lqf8	Family index	1-4 years			Yes
1			KjN6lqf9	Immunization	<1 years			Yes
1			KjN6lqf9	Family index	<1 years			Yes
1			KjN6lqf7	Immunization	<1 years			Yes
1			KjN6lqf9	Family index	<1 years			Yes
1			QIN4lqf2	Immunization	5-9 years			Yes
1			KjN6lqf8	Family index	10-14 years			Yes
1			KjN6lqf9	Immunization	<1 years			Yes
1			KjN6lqf7	Immunization	<1 years			Yes
1			KjN6lqf9	Family index	<1 years			Yes
1			KjN6lqf8	Family index	5-9 years			Yes
1			KjN6lqf9	Immunization	<1 years			Yes
1			KjN6lqf9	Immunization	<1 years			Yes
1			KjN6lqf9	Immunization	<1 years			Yes
1			QIN4lqf2	Immunization	5-9 years			Yes
1			JJIN3Iqf1	Immunization	<1 years			Yes
1			KjN6lqf9	Immunization	<1 years			Yes
1			KjN6lqf7	POPD	5-9 years			Yes
1			KjN6lqf9	Immunization	<1 years			Yes
1			KjN6lqf9	Immunization	<1 years			Yes
1			KjN6lqf9	Immunization	<1 years			Yes
1			QIN4lqf2	inpatient	1-4 years			Yes
1			JJIN3Iqf1	Immunization	<1 years			Yes
1			KjN6lqf9	Immunization	<1 years			Yes
1			KjN6lqf8	Family index	10-14 years			Yes
1			KjN6lqf9	Immunization	<1 years			Yes
1			JJIN3Iqf1	Immunization	<1 years			Yes
1			EIN5lqf10	Family index	<1 years			Yes
1			QIN4lqf2	Immunization	5-9 years			Yes
1			KjN6lqf9	Immunization	<1 years			Yes
1			KjN6lqf9	Immunization	<1 years			Yes
1			KjN6lqf9	Immunization	<1 years			Yes
1			QIN4lqf2	Immunization	5-9 years			Yes
1			KjN6lqf9	Immunization	<1 years			Yes
1			KjN6lqf8	Family index	5-9 years			Yes
1			KjN6lqf9	Immunization	<1 years			Yes
1			KjN6lqf7	Immunization	<1 years			Yes
1			KjN6lqf8	Family index	10-14 years			Yes
1			KjN6lqf9	Immunization	<1 years			Yes
1			KjN6lqf9	Immunization	<1 years			Yes
1			JJIN3Iqf1	Family index	<1 years			Yes
1			KjN6lqf7	Immunization	<1 years			Yes
1			KjN6lqf9	Family index	<1 years			Yes
1			KjN6lqf9	Immunization	<1 years			Yes
1			KjN6lqf8	Family index	10-14 years			Yes
1			JJIN3Iqf1	Family index	<1 years			Yes
1			KjN6lqf9	Immunization	<1 years			Yes
1			KjN6lqf9	Immunization	<1 years			Yes
1			KjN6lqf8	Family index	5-9 years			Yes
1			KjN6lqf9	Immunization	<1 years			Yes
1			KjN6lqf9	Immunization	<1 years			Yes
1			KjN6lqf8	Family index	1-4 years			Yes
1			KjN6lqf9	Immunization	<1 years			Yes
1			KjN6lqf8	Immunization	10-14 years			Yes
1			JJIN3Iqf1	Family index	5-9 years			Yes
1			KjN6lqf9	Immunization	<1 years			Yes
1			KjN6lqf9	Immunization	<1 years			Yes
1			KjN6lqf9	Immunization	<1 years			Yes
1			KjN6lqf9	Family index	<1 years			Yes
1			KjN6lqf9	Family index	<1 years			Yes
1			QIN4lqf2	Immunization	5-9 years			Yes
1			KjN6lqf9	Immunization	<1 years			Yes
1			KjN6lqf9	Immunization	<1 years			Yes
1			KjN6lqf9	Family index	<1 years			Yes
1			KjN6lqf9	Family index	<1 years			Yes
1			KjN6lqf8	Family index	10-14 years			Yes
1			KjN6lqf9	Immunization	<1 years			Yes
1			KjN6lqf9	Immunization	<1 years			Yes
1			KjN6lqf9	Immunization	<1 years			Yes
1			QIN4lqf2	Immunization	5-9 years			Yes
1			KjN6lqf9	Immunization	<1 years			Yes
1			KjN6lqf7	Immunization	<1 years			Yes
1			KjN6lqf9	Immunization	<1 years			Yes
1			KjN6lqf9	Immunization	<1 years			Yes
1			KjN6lqf9	Immunization	<1 years			Yes
1			KjN6lqf8	Family index	1-4 years			Yes
1			QIN4lqf2	Immunization	5-9 years			Yes
1			KjN6lqf8	Family index	10-14 years			Yes
1			KjN6lqf9	Immunization	<1 years			Yes
1			JJIN3Iqf1	Immunization	<1 years			Yes
1			KjN6lqf9	Immunization	<1 years			Yes
1			KjN6lqf9	Immunization	<1 years			Yes
1			QIN4lqf2	Immunization	5-9 years			Yes
1			JJIN3Iqf1	Family index	5-9 years			Yes
1			KjN6lqf7	Immunization	<1 years			Yes
1			KjN6lqf8	Family index	5-9 years			Yes
1			KjN6lqf9	Immunization	<1 years			Yes
1			KjN6lqf9	Immunization	<1 years			Yes
1			KjN6lqf9	Immunization	<1 years			Yes
1			KjN6lqf9	Immunization	<1 years			Yes
1			KjN6lqf7	Immunization	<1 years			Yes
1			QIN4lqf2	Immunization	10-14 years			Yes
1			KjN6lqf9	Immunization	<1 years			Yes
1			KjN6lqf7	Immunization	<1 years			Yes
1			QIN4lqf2	Immunization	5-9 years			Yes
1			KjN6lqf7	Immunization	<1 years			Yes
1			QIN4lqf2	inpatient	1-4 years			Yes
1			TKIN5Iqf7	Immunization	1-4 years			Yes
1			KjN6lqf7	Immunization	<1 years			Yes
1			QIN4lqf2	Family index	1-4 years			Yes
1			KjN6lqf8	Family index	10-14 years			Yes
1			KjN6lqf9	Immunization	<1 years			Yes
1			KjN6lqf9	Immunization	<1 years			Yes
1			KjN6lqf8	Family index	10-14 years			Yes
1			QIN4lqf2	Family index	1-4 years			Yes
1			KjN6lqf8	Immunization	<1 years			Yes
1			TKIN5Iqf7	Family index	10-14 years			Yes
1			JJIN3Iqf1	Family index	1-4 years			Yes
1			KjN6lqf8	Immunization	10-14 years			Yes
1			KjN6lqf9	Family index	<1 years			Yes
1			JJIN3Iqf1	Immunization	<1 years			Yes
1			KjN6lqf8	Family index	5-9 years			Yes
1			KjN6lqf9	Immunization	<1 years			Yes
1			KjN6lqf9	Immunization	<1 years			Yes
1			KjN6lqf9	Immunization	<1 years			Yes
1			KjN6lqf9	Immunization	<1 years			Yes
1			KjN6lqf8	Family index	5-9 years			Yes
1			KjN6lqf9	Immunization	<1 years			Yes
1			JJIN3Iqf1	Family index	5-9 years			Yes
1			KjN6lqf9	Immunization	<1 years			Yes
1			QIN4lqf2	Immunization	5-9 years			Yes
1			QIN4lqf2	Immunization	5-9 years			Yes
1			KjN6lqf9	Immunization	<1 years			Yes
1			TKIN5Iqf7	Family index	10-14 years			Yes
1			KjN6lqf8	Immunization	5-9 years			Yes
1			JJIN3Iqf1	Family index	1-4 years			Yes
1			KjN6lqf7	Immunization	<1 years			Yes
1			KjN6lqf8	Family index	1-4 years			Yes
1			KjN6lqf9	Immunization	<1 years			Yes
1			KjN6lqf9	Family index	<1 years			Yes
1			KjN6lqf9	Immunization	<1 years			Yes
1			KjN6lqf9	Immunization	<1 years			Yes
1			TKIN5Iqf7	Family index	10-14 years			Yes
1			KjN6lqf9	Immunization	<1 years			Yes
1			KjN6lqf8	Immunization	10-14 years			Yes
1			KjN6lqf9	Immunization	<1 years			Yes
1			KjN6lqf7	POPD	10-14 years			Yes
1			KjN6lqf9	Family index	<1 years			Yes
1			KjN6lqf9	Family index	<1 years			Yes
1			TKIN5Iqf7	Family index	10-14 years			Yes
1			QIN4lqf2	Family index	5-9 years			Yes
1			KjN6lqf9	Immunization	<1 years			Yes
1			KjN6lqf9	POPD	<1 years			Yes
1			TKIN5Iqf7	Family index	10-14 years			Yes
1			KjN6lqf9	Immunization	<1 years			Yes
1			KjN6lqf9	Immunization	<1 years			Yes
1			KjN6lqf8	Immunization	10-14 years			Yes
1			KjN6lqf9	Immunization	<1 years			Yes
1			KjN6lqf7	Immunization	<1 years			Yes
1			KjN6lqf8	Family index	10-14 years			Yes
1			KjN6lqf8	Family index	10-14 years			Yes
1			KjN6lqf9	Immunization	<1 years			Yes
1			JJIN3Iqf1	Immunization	<1 years			Yes
1			KjN6lqf8	Family index	10-14 years			Yes
1			KjN6lqf8	Family index	10-14 years			Yes
1			KjN6lqf7	TBDOT	10-14 years			Yes
1			KjN6lqf9	Immunization	<1 years			Yes
1			KjN6lqf9	Immunization	<1 years			Yes
1			QIN4lqf2	Immunization	1-4 years			Yes
1			KjN6lqf9	Immunization	<1 years			Yes
1			KjN6lqf9	Immunization	<1 years			Yes
1			QIN4lqf2	Family index	1-4 years			Yes
1			KjN6lqf9	Family index	<1 years			Yes
1			JJIN3Iqf1	Family index	<1 years			Yes
1			KjN6lqf8	Family index	5-9 years			Yes
1			KjN6lqf9	Immunization	<1 years			Yes
1			KjN6lqf9	Immunization	<1 years			Yes
1			KjN6lqf8	Family index	10-14 years			Yes
1			KjN6lqf8	Family index	10-14 years			Yes
1			KjN6lqf8	Family index	1-4 years			Yes
1			KjN6lqf9	Immunization	<1 years			Yes
1			KjN6lqf9	Family index	<1 years			Yes
1			KjN6lqf7	Immunization	<1 years			Yes
1			KjN6lqf9	Immunization	<1 years			Yes
1			KjN6lqf9	Immunization	<1 years			Yes
1			KjN6lqf9	Immunization	<1 years			Yes
1			KjN6lqf8	Family index	10-14 years			Yes
1			KjN6lqf9	Immunization	<1 years			Yes
1			KjN6lqf8	Family index	10-14 years			Yes
1			KjN6lqf7	Immunization	<1 years			Yes
1			KjN6lqf9	Immunization	<1 years			Yes
1			KjN6lqf9	Immunization	<1 years			Yes
1			JJIN3Iqf1	Immunization	<1 years			Yes
1			KjN6lqf9	Immunization	<1 years			Yes
1			KjN6lqf9	Immunization	<1 years			Yes
1			QIN4lqf2	Immunization	1-4 years			Yes
1			KjN6lqf8	Family index	1-4 years			Yes
1			QIN4lqf2	Immunization	1-4 years			Yes
1			KjN6lqf9	Family index	<1 years			Yes
1			KjN6lqf9	Family index	<1 years			Yes
1			KjN6lqf9	Immunization	<1 years			Yes
1			KjN6lqf8	Immunization	5-9 years			Yes
1			KjN6lqf9	Immunization	<1 years			Yes
1			KjN6lqf8	Family index	1-4 years			Yes
1			KjN6lqf8	Family index	10-14 years			Yes
1			KjN6lqf8	Family index	10-14 years			Yes
1			KjN6lqf9	Immunization	<1 years			Yes
1			KjN6lqf9	Immunization	<1 years			Yes
1			KjN6lqf9	Family index	<1 years			Yes
1			KjN6lqf8	Immunization	5-9 years			Yes
1			KjN6lqf9	Immunization	<1 years			Yes
1			KjN6lqf9	Immunization	<1 years			Yes
1			KjN6lqf8	Family index	10-14 years			Yes
1			KjN6lqf9	Immunization	<1 years			Yes
1			KjN6lqf7	Immunization	<1 years			Yes
1			JJIN3Iqf1	Family index	1-4 years			Yes
1			KjN6lqf9	Immunization	<1 years			Yes
1			KjN6lqf9	Immunization	<1 years			Yes
1			KjN6lqf9	Immunization	<1 years			Yes
1			KjN6lqf8	Family index	5-9 years			Yes
1			KjN6lqf9	Immunization	<1 years			Yes
1			KjN6lqf9	POPD	<1 years			Yes
1			QIN4lqf2	Immunization	5-9 years			Yes
1			KjN6lqf9	Immunization	<1 years			Yes
1			KjN6lqf9	Immunization	<1 years			Yes
1			KjN6lqf9	Immunization	<1 years			Yes
1			KjN6lqf9	Family index	<1 years			Yes
1			KjN6lqf9	Immunization	<1 years			Yes
1			KjN6lqf7	Immunization	<1 years			Yes
1			KjN6lqf9	Immunization	<1 years			Yes
1			KjN6lqf9	Immunization	1-4 years			Yes
1			KjN6lqf9	Immunization	<1 years			Yes
1			KjN6lqf9	Immunization	<1 years			Yes
1			KjN6lqf7	Immunization	<1 years			Yes
1			KjN6lqf9	Immunization	<1 years			Yes
1			KjN6lqf9	Immunization	<1 years			Yes
1			KjN6lqf7	Immunization	<1 years			Yes
1			KjN6lqf7	Immunization	<1 years			Yes
1			KjN6lqf9	Family index	<1 years			Yes
1			KjN6lqf9	Immunization	<1 years			Yes
1			KjN6lqf9	Family index	<1 years			Yes
1			KjN6lqf7	POPD	5-9 years			Yes
1			QIN4lqf2	Family index	1-4 years			Yes
1			QIN4lqf2	Family index	1-4 years			Yes
1			KjN6lqf9	Immunization	<1 years			Yes
1			KjN6lqf9	POPD	<1 years			Yes
1			JJIN3Iqf1	Family index	10-14 years			Yes
1			KjN6lqf7	POPD	5-9 years			Yes
1			KjN6lqf9	Immunization	<1 years			Yes
1			KjN6lqf9	Immunization	<1 years			Yes
1			JJIN3Iqf1	Immunization	<1 years			Yes
1			KjN6lqf9	Immunization	1-4 years			Yes
1			KjN6lqf9	Immunization	<1 years			Yes
1			KjN6lqf7	Immunization	<1 years			Yes
1			KjN6lqf9	Immunization	<1 years			Yes
1			KjN6lqf9	Immunization	<1 years			Yes
1			KjN6lqf9	Immunization	<1 years			Yes
1			KjN6lqf9	Immunization	<1 years			Yes
1			KjN6lqf8	Family index	10-14 years			Yes
1			QIN4lqf2	Immunization	5-9 years			Yes
1			KjN6lqf9	Family index	<1 years			Yes
1			KjN6lqf7	Immunization	<1 years			Yes
1			KjN6lqf8	Immunization	10-14 years			Yes
1			KjN6lqf9	Immunization	<1 years			Yes
1			KjN6lqf7	Immunization	<1 years			Yes
1			KjN6lqf9	Immunization	<1 years			Yes
1			KjN6lqf7	Immunization	<1 years			Yes
1			KjN6lqf9	Family index	<1 years			Yes
1			KjN6lqf9	Immunization	<1 years			Yes
1			KjN6lqf8	Family index	5-9 years			Yes
1			QIN4lqf2	Immunization	5-9 years			Yes
1			KjN6lqf9	Family index	<1 years			Yes
1			KjN6lqf9	Immunization	<1 years			Yes
1			KjN6lqf9	Immunization	<1 years			Yes
1			KjN6lqf9	Immunization	<1 years			Yes
1			KjN6lqf9	Family index	<1 years			Yes
1			KjN6lqf9	Immunization	<1 years			Yes
1			KjN6lqf8	Family index	5-9 years			Yes
1			KjN6lqf9	Immunization	<1 years			Yes
1			KjN6lqf8	Immunization	10-14 years			Yes
1			QIN4lqf2	Immunization	5-9 years			Yes
1			KjN6lqf7	Immunization	<1 years			Yes
1			KjN6lqf9	Immunization	<1 years			Yes
1			KjN6lqf9	Immunization	<1 years			Yes
1			KjN6lqf9	Immunization	<1 years			Yes
1			KjN6lqf9	Immunization	<1 years			Yes
1			KjN6lqf9	Immunization	<1 years			Yes
1			KjN6lqf9	Immunization	<1 years			Yes
1			KjN6lqf8	Family index	10-14 years			Yes
1			QIN4lqf2	Immunization	1-4 years			Yes
1			KjN6lqf9	Immunization	<1 years			Yes
1			KjN6lqf9	Family index	<1 years			Yes
1			KjN6lqf7	Immunization	<1 years			Yes
1			KjN6lqf9	Immunization	<1 years			Yes
1			KjN6lqf9	Immunization	<1 years			Yes
1			KjN6lqf9	Immunization	<1 years			Yes
1			KjN6lqf7	Immunization	<1 years			Yes
1			QIN4lqf2	Family index	1-4 years			Yes
1			KjN6lqf8	Family index	10-14 years			Yes
1			KjN6lqf9	Immunization	<1 years			Yes
1			QIN4lqf2	Immunization	1-4 years			Yes
1			QIN4lqf2	inpatient	1-4 years			Yes
1			KjN6lqf8	Family index	5-9 years			Yes
1			JJIN3Iqf1	Immunization	<1 years			Yes
1			KjN6lqf9	Immunization	<1 years			Yes
1			KjN6lqf9	Immunization	<1 years			Yes
1			KjN6lqf7	Immunization	<1 years			Yes
1			KjN6lqf7	Immunization	<1 years			Yes
1			KjN6lqf8	Family index	5-9 years			Yes
1			QIN4lqf2	inpatient	1-4 years			Yes
1			KjN6lqf9	Immunization	<1 years			Yes
1			KjN6lqf7	Immunization	<1 years			Yes
1			JJIN3Iqf1	Immunization	1-4 years			Yes
1			KjN6lqf9	Immunization	<1 years			Yes
1			QIN4lqf2	Immunization	5-9 years			Yes
1			KjN6lqf9	Immunization	<1 years			Yes
1			QIN4lqf2	Immunization	5-9 years			Yes
1			KjN6lqf9	Immunization	<1 years			Yes
1			KjN6lqf8	Family index	1-4 years			Yes
1			KjN6lqf9	Immunization	<1 years			Yes
1			QIN4lqf2	Immunization	5-9 years			Yes
1			KjN6lqf8	Family index	10-14 years			Yes
1			JJIN3Iqf1	Family index	10-14 years			Yes
1			KjN6lqf8	Family index	5-9 years			Yes
1			KjN6lqf9	Family index	<1 years			Yes
1			KjN6lqf9	Immunization	<1 years			Yes
1			JJIN3Iqf1	Family index	10-14 years			Yes
1			QIN4lqf2	Immunization	5-9 years			Yes
1			KjN6lqf8	Immunization	5-9 years			Yes
1			KjN6lqf9	Immunization	<1 years			Yes
1			KjN6lqf9	Immunization	<1 years			Yes
1			KjN6lqf8	Family index	10-14 years			Yes
1			KjN6lqf9	Immunization	<1 years			Yes
1			KjN6lqf9	Immunization	<1 years			Yes
1			JJIN3Iqf1	Family index	10-14 years			Yes
1			KjN6lqf7	Immunization	<1 years			Yes
1			KjN6lqf9	Immunization	<1 years			Yes
1			KjN6lqf7	Immunization	<1 years			Yes
1			JJIN3Iqf1	Immunization	<1 years			Yes
1			KjN6lqf8	Family index	10-14 years			Yes
1			KjN6lqf8	Family index	10-14 years			Yes
1			KjN6lqf9	Immunization	<1 years			Yes
1			KjN6lqf7	Immunization	<1 years			Yes
1			KjN6lqf9	Immunization	<1 years			Yes
1			KjN6lqf9	Family index	<1 years			Yes
1			KjN6lqf9	Immunization	<1 years			Yes
1			KjN6lqf9	Immunization	<1 years			Yes
1			KjN6lqf9	Family index	<1 years			Yes
1			KjN6lqf9	Immunization	<1 years			Yes
1			KjN6lqf9	Family index	<1 years			Yes
1			KjN6lqf8	Family index	10-14 years			Yes
1			KjN6lqf7	Immunization	<1 years			Yes
1			KjN6lqf8	Immunization	10-14 years			Yes
1			KjN6lqf8	Family index	5-9 years			Yes
1			KjN6lqf8	Family index	5-9 years			Yes
1			KjN6lqf8	POPD	<1 years			Yes
1			KjN6lqf9	Immunization	<1 years			Yes
1			KjN6lqf9	Immunization	<1 years			Yes
1			QIN4lqf2	Immunization	5-9 years			Yes
1			QIN4lqf2	Immunization	5-9 years			Yes
1			KjN6lqf9	Immunization	<1 years			Yes
1			KjN6lqf9	Immunization	<1 years			Yes
1			KjN6lqf7	Immunization	<1 years			Yes
1			QIN4lqf2	Immunization	5-9 years			Yes
1			KjN6lqf8	Family index	5-9 years			Yes
1			KjN6lqf9	Family index	<1 years			Yes
1			TKIN5Iqf7	Family index	10-14 years			Yes
1			KjN6lqf9	Immunization	<1 years			Yes
1			KjN6lqf9	Immunization	<1 years			Yes
1			KjN6lqf9	Immunization	1-4 years			Yes
1			KjN6lqf8	Family index	10-14 years			Yes
1			QIN4lqf2	Family index	1-4 years			Yes
1			KjN6lqf7	Immunization	<1 years			Yes
1			KjN6lqf9	Immunization	<1 years			Yes
1			KjN6lqf9	Immunization	<1 years			Yes
1			KjN6lqf9	Immunization	<1 years			Yes
1			KjN6lqf8	Family index	1-4 years			Yes
1			KjN6lqf9	Family index	<1 years			Yes
1			KjN6lqf9	Immunization	<1 years			Yes
1			JJIN3Iqf1	Immunization	<1 years			Yes
1			JJIN3Iqf1	Immunization	1-4 years			Yes
1			KjN6lqf8	Family index	1-4 years			Yes
1			KjN6lqf9	Family index	<1 years			Yes
1			KjN6lqf8	Family index	5-9 years			Yes
1			KjN6lqf8	Family index	10-14 years			Yes
1			KjN6lqf7	POPD	5-9 years			Yes
1			KjN6lqf9	Immunization	<1 years			Yes
1			KjN6lqf9	Immunization	<1 years			Yes
1			KjN6lqf8	Family index	1-4 years			Yes
1			QIN4lqf2	Immunization	5-9 years			Yes
1			KjN6lqf7	Immunization	<1 years			Yes
1			KjN6lqf7	Immunization	<1 years			Yes
1			JJIN3Iqf1	Family index	<1 years			Yes
1			KjN6lqf9	Immunization	<1 years			Yes
1			QIN4lqf2	inpatient	1-4 years			Yes
1			KjN6lqf9	Immunization	<1 years			Yes
1			KjN6lqf9	Immunization	<1 years			Yes
1			KjN6lqf9	Immunization	<1 years			Yes
1			KjN6lqf9	Family index	<1 years			Yes
1			KjN6lqf9	Family index	<1 years			Yes
1			JJIN3Iqf1	Family index	<1 years			Yes
1			KjN6lqf8	Family index	5-9 years			Yes
1			KjN6lqf9	Immunization	<1 years			Yes
1			KjN6lqf9	Immunization	<1 years			Yes
1			KjN6lqf9	Immunization	<1 years			Yes
1			KjN6lqf9	Immunization	<1 years			Yes
1			KjN6lqf9	Immunization	<1 years			Yes
1			KjN6lqf8	Family index	1-4 years			Yes
1			JJIN3Iqf1	Immunization	<1 years			Yes
1			KjN6lqf9	Immunization	<1 years			Yes
1			KjN6lqf8	Family index	10-14 years			Yes
1			KjN6lqf9	Immunization	<1 years			Yes
1			KjN6lqf9	Immunization	<1 years			Yes
1			KjN6lqf9	Family index	<1 years			Yes
1			KjN6lqf9	Immunization	<1 years			Yes
1			QIN4lqf2	inpatient	1-4 years			Yes
1			KjN6lqf9	Immunization	<1 years			Yes
1			KjN6lqf9	Family index	<1 years			Yes
1			KjN6lqf9	Immunization	<1 years			Yes
1			KjN6lqf8	Family index	5-9 years			Yes
1			KjN6lqf8	Family index	5-9 years			Yes
1			KjN6lqf8	Family index	5-9 years			Yes
1			KjN6lqf9	Family index	<1 years			Yes
1			KjN6lqf7	Immunization	<1 years			Yes
1			KjN6lqf9	Immunization	<1 years			Yes
1			KjN6lqf9	Immunization	<1 years			Yes
1			KjN6lqf9	Immunization	<1 years			Yes
1			KjN6lqf9	Family index	<1 years			Yes
1			KjN6lqf9	Immunization	<1 years			Yes
1			KjN6lqf8	Family index	10-14 years			Yes
1			KjN6lqf9	Immunization	<1 years			Yes
1			KjN6lqf7	Immunization	<1 years			Yes
1			KjN6lqf8	Family index	1-4 years			Yes
1			KjN6lqf9	Family index	<1 years			Yes
1			KjN6lqf9	Immunization	1-4 years			Yes
1			KjN6lqf9	Immunization	<1 years			Yes
1			KjN6lqf9	Family index	<1 years			Yes
1			KjN6lqf7	Immunization	<1 years			Yes
[truncated: 4,748 more rows]
